# Supplementary material for: Whole-genome sequencing provides insights into the genetic diversity and domestication of bitter gourd (Momordica spp.)
Source: Hortic Res. 2020 Jun 1;7:85. doi: 10.1038/s41438-020-0305-5 (PMC7261802; doi:10.1038/s41438-020-0305-5)
Supplement: Supplementary file 3 — Supporting information S3 tables [file 41438_2020_305_MOESM3_ESM.xlsx]

## Sheet: Table S6
Table S6. The mapping statistics of Dali-11 and TR assembly.
Genomes	Genmoe size(bp)	Effective size(bp)	Lib type	Lib	Total reads#	Paired mapping reads#	PE%	Singled mapping#	SE%	All%	Total ratio%	Covered(bp)	Covered ratio(=covered /Effective size)
Dali-11	293642520	286757601	insert size<1000bp	SZAMPI016261-26	120283648	103245304	85.83	10429455	8.67	94.5	94.8	286686834	0.9997
				SZAIPI016262-25	128828036	114753136	89.07	7979450	6.19	95.26
				SZAIPI012655-108	122752288	108317002	88.24	7886341	6.42	94.66
				SZABPI016263-24	102343488	92053928	89.94	4900511	4.78	94.73
				SZABPI012878-102	109057380	98600710	90.41	4740688	4.34	94.75
			insert size>2000bp	BITqscDACDWAAPEI-13	218886922	123514364	56.43	55069004	25.16	81.59	82.65
				BITqscDACDLAAPEI-14	118635668	65082902	54.86	32344660	27.26	82.12
				BITqscDACDTAAPEI-15	53373190	27701234	51.9	18761689	35.15	87.05
				BITqscDAHDUAAPEI-30	27526826	5120358	18.6	18236236	66.24	84.85
TR	296262545	285393441	insert size<1000bp	wHADPI049917-53	256854000	219354170	85.4	14470349	5.63	91.03	91.27	284606027	0.9972
				wHAMPI050268-18	74655660	61329386	82.15	7422249	9.94	92.09
			insert size>2000bp	WHBALgbgDCAADWAAPEI-16	23361322	9451322	40.46	5157113	22.08	62.53	62.5
				WHBALgbgDCABDLAAPEI-17	17487160	5821728	33.29	4827899	27.61	60.9
				WHBALgbgDCACDTAAPEI-18	11279852	3157396	27.99	4169118	36.96	64.95
Genome size: the total length of all scaffolds.
Effective size: the length of all contigs.
Covered bases: the contig lengths were covered by reads.

## Sheet:  Table S8
Table S8. The mapping statistics of unigenes aligned to Dali-11 and TR assembly.
	Dataset	Number	Total length	Bases covered by assembly(%)	Sequences covered	with >90% sequence in one scaffold		with >50% sequence in one scaffold
						Number	Percent	Number	Percent
Dali-11	>0bp	59740	81511284	96.1737	95.2996	53551	89.6401	56703	94.9163
	>1000bp	31428	67887592	97.0535	99.3891	29055	92.4494	31125	99.0359
	>2000bp	13690	41876715	96.3434	99.7297	12356	90.2557	13576	99.1673
	>3000bp	5129	21167774	94.5197	99.727	4363	85.0653	5058	98.6157
TR	>0bp	59740	81511284	95.6173	94.9732	51780	86.6756	56220	94.1078
	>1000bp	31428	67887592	96.5769	99.2363	28380	90.3016	30943	98.4568
	>2000bp	13690	41876715	95.8264	99.5398	12066	88.1373	13469	98.3857
	>3000bp	5129	21167774	93.8711	99.5126	4254	82.9401	5001	97.5044

## Sheet: Table S9
Table S9. Comparative analysis of gene annotation of genome assembly among 10 genomes using busco-v3 software (database embryophyta_odb10)
	Type	M. charantia Dali-11		TR		M. charantia OHB3-1		C. lanatus		C. melo		C. sativus		C. maxima		C. moschata		C. pepo		L. siceraria
		Number	Percentage(%)	Number	Percentage(%)	Number	Percentage(%)	Number	Percentage(%)	Number	Percentage(%)	Number	Percentage(%)	Number	Percentage(%)	Number	Percentage(%)	Number	Percentage(%)	Number	Percentage(%)
	Total BUSCO groups searched	1375		1375		1375		1375		1375		1375		1375		1375		1375		1375
Gene	Complete BUSCOs	1318	95.9	1313	95.5	1130	82.2	1189	86.5	1196	86.9	1304	94.8	1316	95.7	1313	95.8	1277	92.8	1213	88.2
	Complete and single-copy BUSCOs	1303	94.8	1295	94.2	1111	80.8	1169	85	930	67.6	1294	94.1	1092	79.4	1081	78.6	1055	76.7	1198	87.1
	Complete and duplicated BUSCOs	15	1.1	18	1.3	19	1.4	20	1.5	266	19.3	10	0.7	224	16.3	232	16.9	222	16.1	15	1.1
	Fragmented BUSCOs	10	0.7	25	1.8	145	10.5	113	8.2	105	7.6	32	2.3	23	1.7	25	1.8	36	2.6	89	6.5
	Missing BUSCOs	47	3.4	37	2.7	100	7.3	73	5.3	74	5.5	39	2.9	26	2.6	37	2.7	62	4.6	73	5.3
Genome	Complete BUSCOs	1330	96.7	1335	97.1	1317	95.8	1327	96.5	1333	97	1330	96.7	1340	97.4	1340	97.5	1335	97.1	1328	96.6
	Complete and single-copy BUSCOs	1309	95.2	1315	95.6	1299	94.5	1306	95	1321	96.1	1313	95.5	1107	80.5	1089	79.2	1073	78	1308	95.1
	Complete and duplicated BUSCOs	21	1.5	20	1.5	18	1.3	21	1.5	12	0.9	17	1.2	233	16.9	251	18.3	262	19.1	20	1.5
	Fragmented BUSCOs	7	0.5	7	0.5	18	1.3	13	0.9	10	0.7	9	0.7	6	0.4	4	0.3	8	0.6	11	0.8
	Missing BUSCOs	38	2.8	33	2.4	40	2.9	35	2.6	32	2.3	36	2.6	29	2.2	31	2.2	32	2.3	36	2.6

## Sheet: Table S10
Table S10. List of scaffolds anchored to the Dal1-11 pseudochromosomes.
Pseudo-chromosome	Start	End	Scaffold	Length(bp)	Orientation
MC01	501	861673	scaffold128	861173	U(+)
MC01	862174	2002305	scaffold117	1140132	-
MC01	2002806	2879098	scaffold24	876293	U(+)
MC01	2879599	4516626	scaffold34	1637028	+
MC01	4517127	8462504	scaffold81_2	3945378	-
MC01	8463005	10209429	scaffold5	1746425	+
MC01	10209930	13825911	scaffold97	3615982	-
MC01	13826412	21147882	scaffold44	7321471	+
MC02	501	3863037	scaffold74	3862537	+
MC02	3863538	4381775	scaffold39	518238	+
MC02	4382276	11357944	scaffold55_1	6975669	+
MC02	11358445	15062809	scaffold55_2	3704365	+
MC02	15063310	15887404	scaffold45	824095	U(+)
MC02	15887905	16470441	scaffold73	582537	U(+)
MC02	16470942	17520936	scaffold83	1049995	U(+)
MC02	17521437	18224340	scaffold147	702904	U(+)
MC02	18224841	18701949	scaffold111	477109	U(+)
MC02	18702450	19117589	scaffold170	415140	U(+)
MC02	19118090	21142088	scaffold41	2023999	+
MC03	501	2962481	scaffold87	2961981	+
MC03	2962982	4462796	scaffold80	1499815	-
MC03	4463297	13020792	scaffold4	8557496	+
MC03	13021293	15161669	scaffold6	2140377	-
MC03	15162170	17069621	scaffold185	1907452	U(+)
MC03	17070122	19355660	scaffold81_1	2285539	-
MC04	501	6378142	scaffold9	6377642	-
MC04	6378643	7188224	scaffold100	809582	U(+)
MC04	7188725	8673438	scaffold78	1484714	+
MC04	8673939	9355909	scaffold64	681971	+
MC04	9356410	9882694	scaffold95	526285	+
MC04	9883195	10591754	scaffold141	708560	U(+)
MC04	10592255	11848696	scaffold118	1256442	U(+)
MC04	11849197	12370257	scaffold135	521061	-
MC04	12370758	12597083	scaffold209	226326	U(+)
MC04	12597584	14670920	scaffold77	2073337	+
MC04	14671421	15148433	scaffold121	477013	-
MC04	15148934	15596256	scaffold71	447323	-
MC04	15596757	26971395	scaffold62	11374639	+
MC05	501	7771440	scaffold65	7770940	+
MC05	7771941	7792920	scaffold327	20980	-
MC05	7793421	9305936	scaffold89	1512516	+
MC05	9306437	13294273	scaffold14	3987837	-
MC05	13294774	13601322	scaffold103	306549	U(+)
MC05	13601823	14698196	scaffold70	1096374	-
MC05	14698697	19886641	scaffold51	5187945	-
MC06	501	831676	scaffold236	831176	-
MC06	832177	7601607	scaffold153	6769431	-
MC06	7602108	9312319	scaffold27_1	1710212	+
MC06	9312820	11441085	scaffold82	2128266	+
MC06	11441586	15687131	scaffold30	4245546	-
MC06	15687632	17565937	scaffold38	1878306	-
MC06	17566438	17848705	scaffold92	282268	U(+)
MC06	17849206	18728940	scaffold79	879735	U(+)
MC06	18729441	19424250	scaffold26	694810	U(+)
MC06	19424751	21268867	scaffold66	1844117	+
MC06	21269368	26442443	scaffold114	5173076	+
MC06	26442944	30002300	scaffold140	3559357	+
MC07	501	1934383	scaffold40	1933883	+
MC07	1934884	3174819	scaffold137	1239936	+
MC07	3175320	3976648	scaffold108	801329	+
MC07	3977149	4239787	scaffold120	262639	+
MC07	4240288	6988120	scaffold28	2747833	-
MC07	6988621	7256606	scaffold96	267986	U(+)
MC07	7257107	7863469	scaffold133	606363	U(+)
MC07	7863970	8208632	scaffold12	344663	U(+)
MC07	8209133	9985084	scaffold36	1775952	+
MC07	9985585	13190522	scaffold84	3204938	-
MC07	13191023	16384005	scaffold53	3192983	+
MC08	501	3035874	scaffold161	3035374	+
MC08	3036375	8775027	scaffold72_1	5738653	+
MC08	8775528	11712107	scaffold85	2936580	+
MC08	11712608	13796654	scaffold159	2084047	+
MC08	13797155	15261334	scaffold68	1464180	+
MC08	15261835	15333276	scaffold110	71442	U(+)
MC08	15333777	15476574	scaffold206	142798	U(+)
MC08	15477075	15872513	scaffold132	395439	+
MC08	15873014	15940807	scaffold54	67794	-
MC08	15941308	16075650	scaffold190	134343	U(+)
MC08	16076151	19660847	scaffold49	3584697	-
MC08	19661348	21591084	scaffold23	1929737	U(+)
MC08	21591585	22990924	scaffold27_2	1399340	U(+)
MC08	22991425	26744699	scaffold72_2	3753275	+
MC08	26745200	34592942	scaffold1	7847743	+
MC09	501	928581	scaffold224	928081	-
MC09	929082	3266725	scaffold174	2337644	-
MC09	3267226	6563508	scaffold125	3296283	+
MC09	6564009	9217794	scaffold29	2653786	+
MC09	9218295	10823797	scaffold98	1605503	U(+)
MC09	10824298	11658609	scaffold61	834312	U(+)
MC09	11659110	11723705	scaffold192	64596	U(+)
MC09	11724206	13575915	scaffold75	1851710	-
MC09	13576416	14732037	scaffold43	1155622	+
MC09	14732538	23892931	scaffold2	9160394	+
MC10	501	2385319	scaffold216	2384819	-
MC10	2385820	4157305	scaffold201	1771486	U(+)
MC10	4157806	7732274	scaffold37	3574469	+
MC10	7732775	12647550	scaffold11	4914776	+
MC10	12648051	12861802	scaffold158	213752	U(+)
MC10	12862303	14201220	scaffold129	1338918	U(+)
MC10	14201721	15156899	scaffold69	955179	-
MC10	15157400	15893236	scaffold155	735837	+
MC10	15893737	16438884	scaffold187	545148	+
MC10	16439385	18081442	scaffold156	1642058	-
MC11	501	5760042	scaffold63	5759542	+
MC11	5760543	11216858	scaffold3	5456316	+
MC11	11217359	12391293	scaffold136	1173935	-
MC11	12391794	14034307	scaffold46	1642514	+
MC11	14034808	14241313	scaffold212	206506	U(+)
MC11	14241814	14742690	scaffold166	500877	+
MC11	14743191	15405930	scaffold88	662740	+
MC11	15406431	16213867	scaffold152	807437	U(+)
MC11	16214368	18146976	scaffold13	1932609	+
MC11	18147477	19917898	scaffold48	1770422	+
scaffold31			scaffold31	1519414
scaffold58			scaffold58	1417017
scaffold60			scaffold60	1392603
scaffold10			scaffold10	1339650
scaffold16			scaffold16	1196129
scaffold15			scaffold15	1177552
scaffold18			scaffold18	1148973
scaffold20			scaffold20	1030125
scaffold99			scaffold99	1015469
scaffold25			scaffold25	1004157
scaffold86			scaffold86	972527
scaffold94			scaffold94	936042
scaffold17			scaffold17	927802
scaffold113			scaffold113	902671
scaffold109			scaffold109	884211
scaffold7			scaffold7	865295
scaffold76			scaffold76	842426
scaffold163			scaffold163	823196
scaffold107			scaffold107	808515
scaffold59			scaffold59	800939
scaffold90			scaffold90	784359
scaffold138			scaffold138	755153
scaffold196			scaffold196	648756
scaffold47			scaffold47	604772
scaffold157			scaffold157	597013
scaffold127			scaffold127	550200
scaffold19			scaffold19	498760
scaffold144			scaffold144	487627
scaffold102			scaffold102	473967
scaffold124			scaffold124	471808
scaffold180			scaffold180	439798
scaffold8			scaffold8	433453
scaffold162			scaffold162	422050
scaffold35			scaffold35	408063
scaffold67			scaffold67	402440
scaffold116			scaffold116	397238
scaffold52			scaffold52	392946
scaffold119			scaffold119	362352
scaffold146			scaffold146	354997
scaffold33			scaffold33	351295
scaffold167			scaffold167	340420
scaffold104			scaffold104	339234
scaffold191			scaffold191	335843
scaffold165			scaffold165	332216
scaffold32			scaffold32	320425
scaffold50			scaffold50	309220
scaffold91			scaffold91	308331
scaffold230			scaffold230	308095
scaffold280			scaffold280	301614
scaffold145			scaffold145	270181
scaffold126			scaffold126	267692
scaffold154			scaffold154	265350
scaffold148			scaffold148	258262
scaffold179			scaffold179	250876
scaffold134			scaffold134	237831
scaffold101			scaffold101	227893
scaffold105			scaffold105	223332
scaffold122			scaffold122	222925
scaffold42			scaffold42	209628
scaffold181			scaffold181	208960
scaffold130			scaffold130	195270
scaffold93			scaffold93	183958
scaffold143			scaffold143	170695
scaffold21			scaffold21	168390
scaffold22			scaffold22	161617
scaffold173			scaffold173	157773
scaffold222			scaffold222	154985
scaffold175			scaffold175	147430
scaffold205			scaffold205	145643
scaffold56			scaffold56	142062
scaffold160			scaffold160	139663
scaffold169			scaffold169	138175
scaffold112			scaffold112	126318
scaffold142			scaffold142	118428
scaffold151			scaffold151	111375
scaffold248			scaffold248	106090
scaffold286			scaffold286	101862
scaffold178			scaffold178	99678
scaffold186			scaffold186	92852
scaffold213			scaffold213	90043
scaffold255			scaffold255	86017
scaffold208			scaffold208	78728
scaffold214			scaffold214	76815
scaffold172			scaffold172	76531
scaffold188			scaffold188	73655
scaffold189			scaffold189	73199
scaffold131			scaffold131	71422
scaffold207			scaffold207	68057
scaffold200			scaffold200	60354
scaffold123			scaffold123	59002
scaffold171			scaffold171	51026
scaffold226			scaffold226	48757
scaffold149			scaffold149	46766
scaffold288			scaffold288	46083
scaffold247			scaffold247	45581
scaffold168			scaffold168	44881
scaffold106			scaffold106	42989
scaffold184			scaffold184	42912
scaffold243			scaffold243	42219
scaffold252			scaffold252	40349
scaffold228			scaffold228	38880
scaffold194			scaffold194	37773
scaffold210			scaffold210	34830
scaffold227			scaffold227	33072
scaffold182			scaffold182	32690
scaffold193			scaffold193	30806
scaffold195			scaffold195	30548
scaffold176			scaffold176	30345
scaffold177			scaffold177	30253
scaffold220			scaffold220	26248
scaffold241			scaffold241	25806
scaffold324			scaffold324	25047
scaffold340			scaffold340	24700
C4659197			C4659197	23763
scaffold266			scaffold266	23585
scaffold215			scaffold215	22828
scaffold308			scaffold308	22155
scaffold197			scaffold197	20713
scaffold548			scaffold548	18097
scaffold233			scaffold233	17156
scaffold225			scaffold225	17092
C4658733			C4658733	16972
scaffold270			scaffold270	14707
scaffold218			scaffold218	14522
scaffold325			scaffold325	13818
scaffold321			scaffold321	13661
scaffold268			scaffold268	13240
scaffold232			scaffold232	13223
C4657349			C4657349	12702
scaffold433			scaffold433	12402
C4656989			C4656989	12157
scaffold221			scaffold221	11566
scaffold587			scaffold587	11417
scaffold304			scaffold304	11243
scaffold251			scaffold251	11008
scaffold115			scaffold115	10758
scaffold217			scaffold217	10449
scaffold377			scaffold377	9395
scaffold449			scaffold449	9358
scaffold369			scaffold369	9211
C4652441			C4652441	8507
scaffold276			scaffold276	8223
C4649109			C4649109	7209
scaffold403			scaffold403	6884
C4647557			C4647557	6765
C4646485			C4646485	6507
C4646403			C4646403	6482
scaffold239			scaffold239	6452
scaffold435			scaffold435	6357
scaffold284			scaffold284	6299
scaffold348			scaffold348	6232
C4644561			C4644561	6095
C4643303			C4643303	5855
C4642959			C4642959	5793
scaffold494			scaffold494	5449
scaffold499			scaffold499	5266
scaffold219			scaffold219	5262
scaffold264			scaffold264	5174
scaffold245			scaffold245	5167
scaffold335			scaffold335	5143
C4638117			C4638117	5038
scaffold382			scaffold382	4982
C4636947			C4636947	4879
C4635905			C4635905	4752
C4634711			C4634711	4608
C4634629			C4634629	4600
scaffold365			scaffold365	4561
C4634105			C4634105	4540
C4633935			C4633935	4524
C4633543			C4633543	4479
scaffold423			scaffold423	4448
scaffold289			scaffold289	4433
scaffold402			scaffold402	4404
C4631371			C4631371	4261
scaffold235			scaffold235	4168
C4630365			C4630365	4165
scaffold231			scaffold231	4159
C4628673			C4628673	4020
C4627349			C4627349	3903
scaffold588			scaffold588	3870
scaffold504			scaffold504	3691
C4622667			C4622667	3520
C4622483			C4622483	3509
C4620807			C4620807	3390
scaffold307			scaffold307	3275
C4618457			C4618457	3233
scaffold312			scaffold312	3152
scaffold473			scaffold473	3136
C4615789			C4615789	3065
scaffold476			scaffold476	3036
scaffold391			scaffold391	3030
scaffold258			scaffold258	3000
scaffold410			scaffold410	2963
C4613139			C4613139	2911
scaffold353			scaffold353	2910
scaffold199			scaffold199	2807
scaffold582			scaffold582	2803
C4610435			C4610435	2770
scaffold297			scaffold297	2655
scaffold329			scaffold329	2546
C4605355			C4605355	2524
scaffold404			scaffold404	2496
scaffold275			scaffold275	2452
scaffold204			scaffold204	2447
scaffold544			scaffold544	2400
C4601307			C4601307	2346
scaffold551			scaffold551	2322
scaffold555			scaffold555	2320
C4600347			C4600347	2305
scaffold375			scaffold375	2295
scaffold380			scaffold380	2294
C4600049			C4600049	2293
scaffold438			scaffold438	2275
scaffold497			scaffold497	2273
scaffold301			scaffold301	2262
scaffold395			scaffold395	2258
scaffold586			scaffold586	2254
C4598975			C4598975	2250
C4598801			C4598801	2244
scaffold386			scaffold386	2194
C4597307			C4597307	2184
scaffold311			scaffold311	2134
C4595891			C4595891	2130
C4594807			C4594807	2090
C4592821			C4592821	2022

## Sheet: Table S14
Table S14. Detailed transposable element (TE) analysis in Dali-11, TR, OHB3-1 and other three sequenced cucurbit species (C.sativus, C. lanatus, and C. melo).
TE_type	M. charantia Dali-11			M. charantia OHB3-1			TR			C.lanatus			C.melo			C.sativus
	No. of TEs	Coverrage (bp)	Fraction of genome(%)	No. of TEs	Coverrage (bp)	Fraction of genome(%)	No. of TEs	Coverrage (bp)	Fraction of genome(%)	No. of TEs	Coverrage (bp)	Fraction of genome(%)	No. of TEs	Coverrage (bp)	Fraction of genome(%)	No. of TEs	Coverrage (bp)	Fraction of genome(%)
DNA
DNA/MuDR	9485	2927626	0.997003	0	0	0	0	0	0	0	0	0	0	0	0	0	0	0
DNA/CMC	9079	2192520	0.746663	18208	3468896	1.21454	10126	2538632	0.856886	11499	2980799	0.839077	29246	11188182	2.74942	7854	1396567	0.707941
DNA/MULE	5823	2051551	0.698656	3877	1188715	0.416196	4525	1842072	0.62177	9908	2453063	0.690522	24698	8222534	2.02063	6917	1147218	0.581542
DNA/hAT	7426	1364785	0.464778	6227	1294405	0.453201	7482	1428892	0.482306	7021	1216684	0.342489	7434	1683078	0.413605	7958	1344988	0.681795
DNA/En-Spm	2912	998864	0.340163	0	0	0	0	0	0	0	0	0	0	0	0	0	0	0
DNA	881	245213	0.0835073	1818	318668	0.111573	6252	985068	0.332498	7438	1486520	0.418446	883	245882	0.0604238	1942	304296	0.154252
DNA/Maverick	1567	216496	0.0737277	465	50836	0.0177989	368	56342	0.0190176	820	70749	0.0199154	590	55621	0.0136685	261	22811	0.0115632
DNA/Helitron	1286	198307	0.0675335	1202	183397	0.0642115	2927	580398	0.195907	946	124729	0.0351105	1898	380258	0.0934458	878	140886	0.0714172
DNA/DNA	1353	136735	0.0465651	2210	204139	0.0714738	1549	164718	0.0555987	2333	194381	0.0547171	2877	269289	0.0661759	1368	121434	0.0615567
DNA/PIF	543	76933	0.0261995	862	113940	0.039893	717	147831	0.0498986	1783	434022	0.122175	6656	2815440	0.691875	5592	871665	0.44186
DNA/TcMar	651	64127	0.0218385	2935	358595	0.125552	369	89393	0.0301736	474	41337	0.0116361	1116	141480	0.0347678	645	93336	0.0473134
DNA/Harbinger	135	41933	0.0142803	6	421	0.000147402	4	343	0.000115776	4	371	0.000104434	12	3959	0.000972897	6	343	0.000173872
DNA/Ginger	307	24074	0.0081984	275	27799	0.00973307	162	16527	0.0055785	530	61528	0.0173198	807	91866	0.0225754	299	41969	0.0212747
DNA/P	337	22814	0.00776931	477	42078	0.0147325	233	55673	0.0187918	418	37068	0.0104344	1018	112988	0.027766	233	25981	0.0131702
DNA/Kolobok	128	9639	0.00328256	225	19971	0.00699231	124	11137	0.00375917	257	29027	0.00817092	496	65030	0.0159807	184	21595	0.0109468
DNA/Sola	106	8189	0.00278877	131	12838	0.00449488	65	5838	0.00197055	81	7589	0.00213626	185	21205	0.00521099	83	8901	0.00451205
DNA/Novosib	27	5780	0.00196838	5	773	0.000270645	16	3698	0.00124822	22	3457	0.000973125	33	6213	0.0015268	9	2114	0.00107162
DNA/Academ	59	3534	0.0012035	70	5197	0.00181959	15	992	0.000334838	46	3232	0.000909788	69	5305	0.00130367	2220	378944	0.192092
DNA/PiggyBac	40	3328	0.00113335	32	2668	0.000934128	31	5113	0.00172583	24	2584	0.00072738	49	5320	0.00130735	25	2728	0.00138286
DNA/IS4EU	3	648	0.000220676	0	0	0	0	0	0	0	0	0	0	0	0	0	0	0
DNA/Zator	6	356	0.000121236	6	351	0.000122893	6	334	0.000112738	10	1058	0.000297821	3	257	6.3156e-05	5	339	0.000171844
DNA/IS	1	183	6.23207e-05	0	0	0	0	0	0	0	0	0	0	0	0	1	156	7.90788e-05
DNA/Merlin	3	162	5.51691e-05	214	16793	0.00587961	72	5509	0.0018595	149	10704	0.00301311	300	23665	0.00581551	87	11460	0.00580925
DNA/Chapaev	1	83	2.82657e-05	0	0	0	0	0	0	0	0	0	0	0	0	0	0	0
DNA/Crypton	1	57	1.94114e-05	206	16365	0.00572976	86	6681	0.00225509	189	14422	0.00405971	312	26782	0.0065815	114	9272	0.00470012
DNA/Academ2	0	0	0	1	78	2.73096e-05	2	116	3.91545e-05	1	93	2.61789e-05	2	127	3.12094e-05	1	41	2.07835e-05
DNA/Dada	0	0	0	329	33416	0.0116997	1296	203536	0.0687012	156	12101	0.00340636	341	31798	0.00781414	134	10594	0.00537026
DNA/IS3EU	0	0	0	80	5079	0.00177827	51	3027	0.00102173	105	6572	0.00184998	102	6948	0.00170742	73	4948	0.00250822
DNA/MuLE	0	0	0	6502	2258897	0.790892	4773	2130498	0.719125	9237	3301197	0.929267	9248	5188833	1.27512	1459	380918	0.193093
DNA/Zisupton	0	0	0	34	3023	0.00105842	17	1372	0.000463103	33	2359	0.000664044	79	6446	0.00158406	23	1841	0.000933231
LINE
LINE/L1	30123	7137924	2.43082	20562	4946369	1.73184	16163	4378556	1.47793	12909	3402850	0.957882	9114	2608572	0.641039	8621	2244992	1.13802
LINE/CR1	528	106988	0.0364348	502	122222	0.0427927	65	5092	0.00171875	91	6224	0.00175202	60	4535	0.00111445	48	3444	0.00174582
LINE/L2	499	42502	0.0144741	502	54811	0.0191906	415	58553	0.0197639	658	55837	0.0157178	2410	294132	0.0722809	452	82036	0.0415853
LINE/RTE	116	33508	0.0114112	124	8598	0.00301036	145	19246	0.00649626	278	117688	0.0331285	42	2843	0.000698648	49	3021	0.00153139
LINE/Penelope	242	23464	0.00799067	188	16553	0.00579559	145	18167	0.00613206	306	31204	0.00878374	1369	179525	0.0441171	238	25792	0.0130744
LINE/R1	122	13583	0.00462569	50	7015	0.00245611	4070	618657	0.208821	71	8278	0.00233021	45	7797	0.00191606	56	6725	0.003409
LINE/R2	124	13005	0.00442885	69	5189	0.00181679	59	6411	0.00216396	285	27245	0.0076693	465	83224	0.0204517	122	17485	0.00886341
LINE/Dong-R4	72	12140	0.00413428	12	712	0.000249288	10	716	0.000241678	39	2710	0.000762849	20	1468	0.000360751	1	67	3.39633e-05
LINE/Jockey	72	9780	0.00333058	74	15269	0.00534603	88	11096	0.00374533	163	32820	0.00923863	74	10887	0.00267541	81	8431	0.0042738
LINE/DRE	34	4616	0.00157198	15	1305	0.00045691	16	1444	0.000487406	109	9846	0.00277159	47	4740	0.00116482	18	1888	0.000957056
LINE/I	46	3109	0.00105877	57	3881	0.00135883	67	6012	0.00202928	76	5974	0.00168164	44	3141	0.000771879	62	4502	0.00228213
LINE/Proto1	33	2104	0.000716517	20	1445	0.000505928	7	576	0.000194422	80	6892	0.00194006	40	3219	0.000791047	7	552	0.000279817
LINE/Zorro	4	1854	0.00063138	1	102	3.57125e-05	0	0	0	0	0	0	0	0	0	1	37	1.87559e-05
LINE/Rex-Babar	28	1645	0.000560205	13	738	0.000258391	12	907	0.000306147	36	2376	0.00066883	26	1800	0.000442338	11	659	0.000334057
LINE/LOA	11	861	0.000293214	6	371	0.000129896	1338	223465	0.075428	5	272	7.65664e-05	4	289	7.10198e-05	5	325	0.000164747
LINE/Tad1	5	321	0.000109317	21	1426	0.000499275	23	1922	0.000648749	51	3871	0.00108966	9	621	0.000152607	15	1071	0.000542906
LINE/LINE	3	305	0.000103868	42	2953	0.00103391	45	5023	0.00169546	40	3697	0.00104068	28	2044	0.000502299	30	2089	0.00105895
LINE/Ambal	5	296	0.000100803	3	182	6.37224e-05	6	423	0.000142779	25	2244	0.000631672	19	1444	0.000354853	21	1728	0.000875949
LINE/CRE	3	230	7.83265e-05	2	145	5.07678e-05	1	71	2.39652e-05	5	425	0.000119635	0	0	0	0	0	0
LINE/Proto2	4	197	6.70884e-05	2	81	2.836e-05	1	41	1.38391e-05	1	53	1.49192e-05	1	41	1.00755e-05	2	84	4.25809e-05
LINE	0	0	0	0	0	0	0	0	0	0	0	0	16	6511	0.00160003	0	0	0
SINE
SINE/tRNA	204	30450	0.0103698	106	6982	0.00244456	172	13324	0.00449736	85	5945	0.00167348	61	4168	0.00102426	86	5832	0.00295633
SINE/ID	103	6929	0.00235967	74	5121	0.00179298	80	5805	0.00195941	74	5170	0.00145532	44	2994	0.000735755	914	120917	0.0612947
SINE	71	6198	0.00211073	915	152266	0.0533118	3028	278633	0.0940494	2644	338277	0.0952229	211	32642	0.00802155	861	112711	0.0571349
SINE/B4	30	1737	0.000591536	12	816	0.0002857	16	966	0.000326062	19	1136	0.000319777	21	1228	0.000301773	12	715	0.000362444
SINE/C	27	1579	0.000537729	0	0	0	0	0	0	0	0	0	0	0	0	0	0	0
SINE/B2	11	660	0.000224763	6	357	0.000124994	8	474	0.000159993	1	54	1.52007e-05	2	108	2.65403e-05	2	108	5.47468e-05
SINE/Salmon	8	521	0.000177427	0	0	0	0	0	0	0	0	0	0	0	0	0	0	0
SINE/Deu	6	382	0.00013009	0	0	0	0	0	0	0	0	0	0	0	0	0	0	0
SINE/SINE	3	219	7.45805e-05	2	129	4.51659e-05	0	0	0	0	0	0	1	69	1.69563e-05	1	41	2.07835e-05
SINE/7SL	4	197	6.70884e-05	2	86	3.01106e-05	1	55	1.85646e-05	1	68	1.91416e-05	0	0	0	1	63	3.19357e-05
SINE/V	1	88	2.99684e-05	0	0	0	0	0	0	0	0	0	0	0	0	0	0	0
SINE/MIR	1	57	1.94114e-05	1	59	2.06573e-05	3	267	9.01228e-05	0	0	0	0	0	0	3	175	8.87101e-05
SINE/CORE	1	55	1.87303e-05	0	0	0	0	0	0	0	0	0	0	0	0	0	0	0
SINE/5S	0	0	0	1	45	1.57555e-05	3	253	8.53972e-05	0	0	0	0	0	0	0	0	0
SINE/Alu	0	0	0	0	0	0	0	0	0	2	172	4.8417e-05	1	280	6.88081e-05	0	0	0
SINE/Dong-R4	0	0	0	0	0	0	0	0	0	0	0	0	0	0	0	1	75	3.80186e-05
SINE/U	0	0	0	14	521	0.000182414	55	7342	0.00247821	9	306	8.61371e-05	6	235	5.77497e-05	14	583	0.000295532
LTR
LTR/Gypsy	148812	57751800	19.6674	104846	40517029	14.1859	115218	50268873	16.9677	188664	55790342	15.7046	160292	52803062	12.976	34288	7248917	3.67459
LTR/Copia	117693	35509993	12.0929	109623	33029084	11.5642	136463	40639898	13.7175	184051	47023301	13.2368	131313	44534567	10.9441	49057	10396914	5.27035
LTR	9304	3279429	1.11681	32042	7223394	2.52908	35634	9870251	3.33159	50430	12915970	3.63577	24494	7819742	1.92165	27155	4975898	2.52236
LTR/Caulimovirus	564	532347	0.181291	506	413356	0.144725	657	507149	0.171182	381	137385	0.038673	1328	999398	0.245595	161	50122	0.0254076
LTR/Caulimoviru	530	382307	0.130195	106	103749	0.0363249	212	218567	0.0737748	7	5439	0.00153105	0	0	0	2	321	0.00016272
LTR/LTR	1122	131108	0.0446488	2858	737453	0.258199	3042	807889	0.272694	2146	664324	0.187003	1703	583604	0.143417	880	208497	0.10569
LTR/ERV1	798	115294	0.0392634	493	46491	0.0162776	530	151600	0.0511708	776	238459	0.0671248	813	134594	0.0330756	313	27292	0.0138347
LTR/Pao	510	92928	0.0316466	174	15587	0.00545737	449	57748	0.0194922	159	19367	0.00545169	106	11474	0.00281966	886	153622	0.0778733
LTR/DIRS	146	35404	0.0120568	315	176000	0.0616216	123	52262	0.0176404	69	5334	0.00150149	63	4649	0.00114246	38	2764	0.00140111
LTR/ERVK	329	26212	0.0089265	161	11096	0.00388496	766	123270	0.0416084	441	136781	0.038503	163	17726	0.00435604	161	16648	0.00843912
LTR/Foamy	13	7113	0.00242233	1	216	7.56266e-05	0	0	0	0	0	0	0	0	0	0	0	0
LTR/ERVL	53	5407	0.00184135	66	11903	0.00416751	36	2503	0.000844859	42	2790	0.000785368	33	2331	0.000572827	38	2388	0.00121051
LTR/Ngaro	53	4109	0.00139932	49	4121	0.00144286	27	2348	0.00079254	56	4892	0.00137707	68	8365	0.00205564	40	3471	0.0017595
LTR/Lenti	9	1230	0.000418877	1	111	3.88636e-05	1	450	0.000151892	0	0	0	0	0	0	1	102	5.17053e-05
LTR/ERV	4	690	0.00023498	3	334	0.000116941	5	603	0.000203536	2	345	9.71154e-05	8	1341	0.000329542	5	762	0.000386269
LTR/Cassandra	0	0	0	2309	425234	0.148884	3708	1026301	0.346416	3848	548522	0.154406	1349	220241	0.0541227	3904	600802	0.304556
LTR/ERV4	0	0	0	14	1186	0.000415246	15	1243	0.00041956	3	154	4.33501e-05	7	462	0.000113533	9	624	0.000316315
Other
Other/Composite	3	530	0.000180492	4	600	0.000210074	2	474	0.000159993	1	354	9.96489e-05	2	267	6.56134e-05	1	354	0.000179448
Other/DNA_virus	23	1449	0.000493457	13	1011	0.000353974	8	645	0.000217712	116	9781	0.00275329	66	5604	0.00137715	10	866	0.000438988
RC?/Helitron	0	0	0	0	0	0	0	0	0	9	8444	0.00237693	0	0	0	90	54345	0.0275483
Retroposon	0	0	0	0	0	0	52	16488	0.00556533	24	2946	0.000829281	0	0	0	182	45214	0.0229197
Satellite	30	5354	0.00182331	2530	702858	0.246087	4452	686018	0.231557	1346	384492	0.108232	21	3403	0.000836264	865	142040	0.0720022
Satellite/Y-chromosome	0	0	0	0	0	0	29	4260	0.00143791	0	0	0	0	0	0	0	0	0
Simple_repeat	1617	279726	0.0952607	14	2923	0.00102341	205	129701	0.0437791	226	144798	0.0407598	1133	616870	0.151592	1498	207299	0.105083
Unknown	70086	21318469	7.26001	32511	11745776	4.11247	29858	10709061	3.61472	90130	29042541	8.1753	54765	21761675	5.34778	68994	13519087	6.85303
Total		121766725	41.4677		99212624	34.7366		118184798	39.8919		141393294	39.8014		144006329	35.3886		41057258	20.8125

## Sheet:  Table S16
Table S16. Gene set and annotation of Dali-11 assembly.
Gene ID	Nr	Swissprot	KEGG	TrEMBL	Interpro	GO
MC01g0001	XP_022159203.1/0/LRR receptor-like serine/threonine-protein kinase GSO2 [Momordica charantia]	Q9C9H7/2e-84/ RLP12_ARATH Receptor-like protein 12 OS=Arabidopsis thaliana GN=RLP12 PE=2 SV=2	sly:101263330/3e-113/Eix2; EIX receptor 2; K13466 EIX receptor 1/2	A0A200Q9S8/5e-176/A0A200Q9S8_9MAGN Leucine-rich repeat OS=Macleaya cordata GN=BVC80_1289g138 PE=4 SV=1	SM00369/15.0/Leucine-rich repeats, typical (most populated) subfamily	NA
MC01g0002	XP_008458671.1/4.56231e-23/PREDICTED: uncharacterized protein LOC103498000 [Cucumis melo]	NA	NA	A0A1S3C8Z6/2e-22/A0A1S3C8Z6_CUCME uncharacterized protein LOC103498000 OS=Cucumis melo GN=LOC103498000 PE=4 SV=1	PTHR31232/1.9E-13/--	NA
MC01g0003	XP_022157107.1/5.84957e-113/uncharacterized protein LOC111023906 isoform X2 [Momordica charantia] &gt;XP_022157108.1 uncharacterized protein LOC111023906 isoform X2 [Momordica charantia]	NA	pper:18776014/4e-07/serine/threonine-protein phosphatase 7 isoform X1; K04460 serine/threonine-protein phosphatase 5 [EC:3.1.3.16]	E5GC72/2e-25/E5GC72_CUCME CACTA en-spm transposon protein OS=Cucumis melo subsp. melo PE=4 SV=1	PTHR33144/5.9E-13/--	NA
MC01g0004	XP_022149380.1/1.32576e-12/uncharacterized protein LOC111017810 [Momordica charantia]	NA	NA	NA	NA	NA
MC01g0005	XP_022158121.1/0/uncharacterized protein LOC111024679 [Momordica charantia]	F4IHL3/8e-09/ MTEF2_ARATH Transcription termination factor MTERF2, chloroplastic OS=Arabidopsis thaliana GN=MTERF2 PE=3 SV=1	mcha:111024679/0.0/uncharacterized protein LOC111024679; K15032 mTERF domain-containing protein, mitochondrial	A0A1S3B056/2e-177/A0A1S3B056_CUCME LOW QUALITY PROTEIN: uncharacterized protein LOC103484733 OS=Cucumis melo GN=LOC103484733 PE=4 SV=1	SM00733/2.5E-4/Mitochondrial termination factor repeats	biological_process:GO:0006355//regulation of transcription, DNA-templated;molecular_function:GO:0003690//double-stranded DNA binding;
MC01g0006	XP_022158116.1/0/uncharacterized protein LOC111024675 isoform X1 [Momordica charantia]	NA	NA	A0A0A0L2I0/0.0/A0A0A0L2I0_CUCSA Uncharacterized protein OS=Cucumis sativus GN=Csa_4G507960 PE=4 SV=1	PTHR35118:SF1/0.0/--	NA
MC01g0007	KGN54825.1/1.90372e-55/hypothetical protein Csa_4G508530 [Cucumis sativus]	Q96EP1/8e-13/ CHFR_HUMAN E3 ubiquitin-protein ligase CHFR OS=Homo sapiens GN=CHFR PE=1 SV=2	nnu:104608324/2e-40/E3 ubiquitin-protein ligase CHFR; K10644 E3 ubiquitin-protein ligase CHFR [EC:2.3.2.27]	A0A0A0KYR0/8e-55/A0A0A0KYR0_CUCSA Uncharacterized protein OS=Cucumis sativus GN=Csa_4G508530 PE=4 SV=1	PS50089/12.047/Zinc finger RING-type profile.	molecular_function:GO:0046872//metal ion binding;GO:0016874//ligase activity;
MC01g0008	XP_022157840.1/0/patellin-3-like [Momordica charantia]	Q56Z59/4e-171/ PATL3_ARATH Patellin-3 OS=Arabidopsis thaliana GN=PATL3 PE=1 SV=2	jcu:105640009/0.0/patellin-3; K19996 phosphatidylinositol transfer protein SFH5	A0A0A0KZA4/0.0/A0A0A0KZA4_CUCSA Patellin-3 OS=Cucumis sativus GN=Csa_4G509540 PE=4 SV=1	PF03765/6.3E-9/CRAL/TRIO, N-terminal domain	biological_process:GO:0006810//transport;cellular_component:GO:0016021//integral component of membrane;
MC01g0009	XP_022157842.1/4.90084e-132/60S ribosomal protein L18a [Momordica charantia]	Q9ATF5/9e-124/ RL18A_CASSA 60S ribosomal protein L18a OS=Castanea sativa GN=RPL18A PE=2 SV=1	mcha:111024455/7e-133/60S ribosomal protein L18a; K02882 large subunit ribosomal protein L18Ae	A0A0A0KIJ4/6e-129/A0A0A0KIJ4_CUCSA 60S ribosomal protein L18a OS=Cucumis sativus GN=Csa_6G522810 PE=3 SV=1	PTHR10052/7.3E-145/--	biological_process:GO:0006412//translation;cellular_component:GO:0005840//ribosome;GO:0022625//cytosolic large ribosomal subunit;molecular_function:GO:0003723//RNA binding;GO:0003735//structural constituent of ribosome;
MC01g0010	XP_022157841.1/0/serine/threonine-protein kinase SRK2H-like [Momordica charantia]	Q7XQP4/0.0/ SAPK7_ORYSJ Serine/threonine-protein kinase SAPK7 OS=Oryza sativa subsp. japonica GN=SAPK7 PE=2 SV=2	mcha:111024454/0.0/serine/threonine-protein kinase SRK2H-like; K14498 serine/threonine-protein kinase SRK2 [EC:2.7.11.1]	A0A1S3B4F6/0.0/A0A1S3B4F6_CUCME serine/threonine-protein kinase SRK2H-like OS=Cucumis melo GN=LOC103486042 PE=3 SV=1	PF00069/1.5E-70/Protein kinase domain	molecular_function:GO:0004674//protein serine/threonine kinase activity;GO:0005524//ATP binding;
MC01g0011	XP_022152348.1/0/rhomboid-like protein 14, mitochondrial [Momordica charantia] &gt;XP_022152349.1 rhomboid-like protein 14, mitochondrial [Momordica charantia]	Q8RXW0/3e-117/ RBL14_ARATH Rhomboid-like protein 14, mitochondrial OS=Arabidopsis thaliana GN=RBL14 PE=2 SV=1	mcha:111020093/0.0/rhomboid-like protein 14, mitochondrial; K09651 rhomboid domain-containing protein 1 [EC:3.4.21.-]	A0A1S3B4I1/4e-169/A0A1S3B4I1_CUCME rhomboid-like protein 14, mitochondrial OS=Cucumis melo GN=LOC103486069 PE=4 SV=1	PS50199/8.106/Zinc finger RanBP2 type profile.	cellular_component:GO:0016021//integral component of membrane;molecular_function:GO:0004252//serine-type endopeptidase activity;GO:0046872//metal ion binding;
MC01g0012	XP_022159345.1/1.16542e-27/uncharacterized protein LOC111025764 [Momordica charantia]	NA	NA	A0A1U8JJE2/1e-15/A0A1U8JJE2_GOSHI uncharacterized protein LOC107907506 OS=Gossypium hirsutum GN=LOC107907506 PE=4 SV=1	NA	NA
MC01g0013	XP_022152355.1/0/cell division control protein 48 homolog C [Momordica charantia]	Q9SS94/0.0/ CD48C_ARATH Cell division control protein 48 homolog C OS=Arabidopsis thaliana GN=CDC48C PE=2 SV=2	mcha:111020099/0.0/cell division control protein 48 homolog C; K14571 ribosome biogenesis ATPase	A0A1S4E1S2/0.0/A0A1S4E1S2_CUCME cell division control protein 48 homolog C-like isoform X1 OS=Cucumis melo GN=LOC103497490 PE=4 SV=1	PTHR23077/3.0E-290/--	biological_process:GO:0051301//cell division;molecular_function:GO:0005524//ATP binding;
MC01g0014	CAN68165.1/3.57255e-09/hypothetical protein VITISV_008538 [Vitis vinifera]	NA	NA	A5BPI6/1e-08/A5BPI6_VITVI Uncharacterized protein OS=Vitis vinifera GN=VITISV_008538 PE=4 SV=1	PF13966/3.4E-9/zinc-binding in reverse transcriptase	NA
MC01g0015	NA	NA	NA	NA	NA	NA
MC01g0016	XP_022158830.1/1.32898e-28/uncharacterized protein LOC111025293 [Momordica charantia]	NA	NA	A0A1U7Z0C9/3e-11/A0A1U7Z0C9_NELNU uncharacterized protein LOC104588977 OS=Nelumbo nucifera GN=LOC104588977 PE=4 SV=1	NA	NA
MC01g0017	XP_022158596.1/0/zinc finger CCCH domain-containing protein 31-like [Momordica charantia]	Q7F8R0/3e-96/ C3H14_ORYSJ Zinc finger CCCH domain-containing protein 14 OS=Oryza sativa subsp. japonica GN=Os02g0194200 PE=2 SV=1	gmx:102661410/2e-10/UTP--glucose-1-phosphate uridylyltransferase-like; K00963 UTP--glucose-1-phosphate uridylyltransferase [EC:2.7.7.9]	A0A1S3B4W9/2e-164/A0A1S3B4W9_CUCME zinc finger CCCH domain-containing protein 36-like OS=Cucumis melo GN=LOC103486060 PE=4 SV=1	PS50103/12.69/Zinc finger C3H1-type profile.	molecular_function:GO:0003723//RNA binding;GO:0046872//metal ion binding;
MC01g0018	XP_022158597.1/0/transcription termination factor MTEF18, mitochondrial-like [Momordica charantia]	Q9M219/8e-58/ MTEFH_ARATH Transcription termination factor MTEF18, mitochondrial OS=Arabidopsis thaliana GN=MTERF18 PE=1 SV=1	boe:106331356/4e-12/uncharacterized protein LOC106331356; K15032 mTERF domain-containing protein, mitochondrial	A0A1S4DWM2/0.0/A0A1S4DWM2_CUCME transcription termination factor MTEF18, mitochondrial-like isoform X1 OS=Cucumis melo GN=LOC103489881 PE=4 SV=1	PF02536/3.9E-13/mTERF	biological_process:GO:0006355//regulation of transcription, DNA-templated;molecular_function:GO:0003690//double-stranded DNA binding;
MC01g0019	XP_022146921.1/1.30883e-11/acyl carrier protein 1, mitochondrial [Momordica charantia]	P53665/1e-07/ ACPM1_ARATH Acyl carrier protein 1, mitochondrial OS=Arabidopsis thaliana GN=MTACP1 PE=1 SV=1	mcha:111016005/2e-12/acyl carrier protein 1, mitochondrial; K03955 NADH dehydrogenase (ubiquinone) 1 alpha/beta subcomplex 1	A0A0A0L986/5e-10/A0A0A0L986_CUCSA Acyl carrier protein OS=Cucumis sativus GN=Csa_3G128860 PE=3 SV=1	NA	biological_process:GO:0006633//fatty acid biosynthetic process;
MC01g0020	XP_022142280.1/9.7457e-18/ribonuclease MC-like [Momordica charantia]	P23540/3e-08/ RNMC_MOMCH Ribonuclease MC OS=Momordica charantia PE=1 SV=1	mcha:111012440/1e-18/ribonuclease MC-like; K01166 ribonuclease T2 [EC:3.1.27.1]	Q40115/3e-16/Q40115_LUFAE Ribonuclease (RNase LC1) OS=Luffa aegyptiaca PE=2 SV=1	NA	molecular_function:GO:0003723//RNA binding;GO:0033897//ribonuclease T2 activity;
MC01g0021	BAA10891.1/6.73908e-28/ribonuclease (RNase LC1) [Luffa aegyptiaca]	P23540/2e-15/ RNMC_MOMCH Ribonuclease MC OS=Momordica charantia PE=1 SV=1	mcha:111012440/6e-28/ribonuclease MC-like; K01166 ribonuclease T2 [EC:3.1.27.1]	Q40115/3e-27/Q40115_LUFAE Ribonuclease (RNase LC1) OS=Luffa aegyptiaca PE=2 SV=1	PF00445/9.2E-14/Ribonuclease T2 family	molecular_function:GO:0003723//RNA binding;GO:0033897//ribonuclease T2 activity;
MC01g0022	XP_022156811.1/0/CDK5RAP3-like protein [Momordica charantia]	Q9FG23/0.0/ CK5P3_ARATH CDK5RAP3-like protein OS=Arabidopsis thaliana GN=At5g06830 PE=2 SV=2	NA	A0A1S3B4X6/0.0/A0A1S3B4X6_CUCME CDK5RAP3-like protein isoform X1 OS=Cucumis melo GN=LOC103486056 PE=4 SV=1	PTHR14894/1.0E-212/--	NA
MC01g0023	NA	NA	NA	NA	NA	NA
MC01g0024	AFS35575.1/3.27064e-100/photosystem I P700 apoprotein A1, partial (plastid) [Fragaria pentaphylla]	A4QJB5/2e-98/ PSAA_AETCO Photosystem I P700 chlorophyll a apoprotein A1 OS=Aethionema cordifolium GN=psaA PE=3 SV=1	pmum:18668025/6e-98/psaA, CP95_p067; photosystem I P700 apoprotein A1; K02689 photosystem I P700 chlorophyll a apoprotein A1	J9Y4R7/1e-99/J9Y4R7_9ROSA Photosystem I P700 apoprotein A1 (Fragment) OS=Fragaria pentaphylla GN=psaA PE=4 SV=1	PTHR30128:SF8/1.6E-95/--	NA
MC01g0025	XP_022155002.1/6.67285e-125/rhodanese-like domain-containing protein 9, chloroplastic isoform X1 [Momordica charantia]	O48529/5e-103/ STR9_ARATH Rhodanese-like domain-containing protein 9, chloroplastic OS=Arabidopsis thaliana GN=STR9 PE=2 SV=1	aip:107615469/6e-23/fatty acyl-CoA reductase 3-like; K13356 alcohol-forming fatty acyl-CoA reductase [EC:1.2.1.84]	A0A1S3B5W0/1e-119/A0A1S3B5W0_CUCME rhodanese-like domain-containing protein 9, chloroplastic isoform X1 OS=Cucumis melo GN=LOC103486146 PE=4 SV=1	PTHR12231:SF111/7.7E-13/--	cellular_component:GO:0016021//integral component of membrane;
MC01g0026	XP_022158963.1/0/TBCC domain-containing protein 1-like [Momordica charantia]	Q640P7/3e-34/ TBCC1_MOUSE TBCC domain-containing protein 1 OS=Mus musculus GN=Tbccd1 PE=1 SV=1	mcha:111025410/0.0/TBCC domain-containing protein 1-like; K16810 TBCC domain-containing protein 1	A0A1S3B4W3/0.0/A0A1S3B4W3_CUCME LOW QUALITY PROTEIN: TBCC domain-containing protein 1-like OS=Cucumis melo GN=LOC103486055 PE=4 SV=1	PF07986/1.7E-30/Tubulin binding cofactor C	NA
MC01g0027	XP_022156938.1/3.95496e-67/18 kDa seed maturation protein-like [Momordica charantia]	Q01417/2e-46/ PM1_SOYBN 18 kDa seed maturation protein OS=Glycine max GN=GMPM1 PE=2 SV=1	NA	M5VR95/2e-56/M5VR95_PRUPE Uncharacterized protein OS=Prunus persica GN=PRUPE_ppa012476mg PE=4 SV=1	PTHR33493:SF2/1.2E-63/--	biological_process:GO:0009414//response to water deprivation;GO:0006970//response to osmotic stress;GO:0009409//response to cold;GO:0009793//embryo development ending in seed dormancy;cellular_component:GO:0005829//cytosol;
MC01g0028	EPS74531.1/4.49278e-47/hypothetical protein M569_00248, partial [Genlisea aurea]	NA	NA	S8DAJ4/2e-46/S8DAJ4_9LAMI Uncharacterized protein (Fragment) OS=Genlisea aurea GN=M569_00248 PE=4 SV=1	NA	NA
MC01g0029	AEK71575.1/2.59463e-41/hypothetical chloroplast RF1, partial (plastid) [Spiraea tomentosa]	A0A393/6e-41/ TI214_COFAR Protein TIC 214 OS=Coffea arabica GN=TIC214 PE=3 SV=1	NA	V9ZBS9/4e-40/V9ZBS9_HAMMO Protein TIC 214 (Fragment) OS=Hamamelis mollis GN=ycf1 PE=3 SV=1	PTHR33163/2.3E-59/--	NA
MC01g0030	AQK95239.1/2.44944e-08/Putative MYB DNA-binding domain superfamily protein [Zea mays]	Q8LPH6/1e-07/ MYB86_ARATH Transcription factor MYB86 OS=Arabidopsis thaliana GN=MYB86 PE=2 SV=1	zma:100272313/7e-09/cl10996_1(617); uncharacterized protein LOC100272313; K09422 transcription factor MYB, plant	NA	NA	molecular_function:GO:0003677//DNA binding;
MC01g0031	XP_022159159.1/4.05347e-138/thioredoxin-like 3-1, chloroplastic [Momordica charantia]	Q9FG36/1e-69/ TRL31_ARATH Thioredoxin-like 3-1, chloroplastic OS=Arabidopsis thaliana GN=WCRKC1 PE=2 SV=3	pda:103706764/1e-47/thioredoxin-like 3-1, chloroplastic; K03671 thioredoxin 1	A0A1S3B504/3e-88/A0A1S3B504_CUCME thioredoxin-like 3-1, chloroplastic OS=Cucumis melo GN=LOC103486084 PE=4 SV=1	PF00085/1.9E-16/Thioredoxin	biological_process:GO:0006662//glycerol ether metabolic process;GO:0045454//cell redox homeostasis;cellular_component:GO:0005623//cell;molecular_function:GO:0015035//protein disulfide oxidoreductase activity;
MC01g0032	XP_022159199.1/0/uncharacterized protein LOC111025618 [Momordica charantia] &gt;XP_022159200.1 uncharacterized protein LOC111025618 [Momordica charantia] &gt;XP_022159201.1 uncharacterized protein LOC111025618 [Momordica charantia]	NA	smo:SELMODRAFT_417998/4e-08/hypothetical protein; K15407 queuine tRNA-ribosyltransferase subunit QTRTD1 [EC:2.4.2.29]	A0A1S3B510/0.0/A0A1S3B510_CUCME uncharacterized protein LOC103486085 isoform X1 OS=Cucumis melo GN=LOC103486085 PE=4 SV=1	PTHR23012/7.8E-116/--	cellular_component:GO:0016021//integral component of membrane;molecular_function:GO:0008270//zinc ion binding;
MC01g0033	XP_022152355.1/0/cell division control protein 48 homolog C [Momordica charantia]	Q9SS94/1e-178/ CD48C_ARATH Cell division control protein 48 homolog C OS=Arabidopsis thaliana GN=CDC48C PE=2 SV=2	mcha:111020099/0.0/cell division control protein 48 homolog C; K14571 ribosome biogenesis ATPase	A0A1S3BGW4/0.0/A0A1S3BGW4_CUCME cell division control protein 48 homolog C-like OS=Cucumis melo GN=LOC103489883 PE=4 SV=1	PS00674/-/AAA-protein family signature.	biological_process:GO:0051301//cell division;molecular_function:GO:0005524//ATP binding;
MC01g0034	XP_022158877.1/0/pentatricopeptide repeat-containing protein At1g56690, mitochondrial-like isoform X1 [Momordica charantia] &gt;XP_022158878.1 pentatricopeptide repeat-containing protein At1g56690, mitochondrial-like isoform X1 [Momordica charantia] &gt;XP_022158879.1 pentatricopeptide repeat-containing protein At1g56690, mitochondrial-like isoform X1 [Momordica charantia] &gt;XP_022158880.1 pent…	Q9FXB9/0.0/ PPR84_ARATH Pentatricopeptide repeat-containing protein At1g56690, mitochondrial OS=Arabidopsis thaliana GN=PCMP-H69 PE=2 SV=1	sind:105165964/6e-168/pentatricopeptide repeat-containing protein At1g20230 isoform X1; K06180 23S rRNA pseudouridine1911/1915/1917 synthase [EC:5.4.99.23]	A0A0A0L0T3/0.0/A0A0A0L0T3_CUCSA Uncharacterized protein OS=Cucumis sativus GN=Csa_4G418570 PE=4 SV=1	PTHR24015:SF553/0.0/--	molecular_function:GO:0008270//zinc ion binding;
MC01g0035	NA	NA	NA	NA	NA	NA
MC01g0036	XP_022156808.1/9.25528e-180/protein DOG1-like 4 [Momordica charantia]	Q84JC2/7e-31/ DOGL4_ARATH Protein DOG1-like 4 OS=Arabidopsis thaliana GN=DOGL4 PE=2 SV=1	ini:109151328/1e-19/transcription factor TGA3-like; K14431 transcription factor TGA	A0A1S3B532/6e-102/A0A1S3B532_CUCME transcription factor TGA2-like isoform X2 OS=Cucumis melo GN=LOC103486108 PE=4 SV=1	PTHR22952/7.2E-93/--	biological_process:GO:0006351//transcription, DNA-templated;molecular_function:GO:0043565//sequence-specific DNA binding;
MC01g0037	CAI99014.1/8.0054e-37/NADH dehydrogenase subunit 4, partial (chloroplast) [Arabidopsis thaliana] &gt;CAI99019.1 NADH dehydrogenase subunit 4, partial (chloroplast) [Arabidopsis thaliana]	B1A984/1e-35/ NU4C_CARPA NAD(P)H-quinone oxidoreductase chain 4, chloroplastic OS=Carica papaya GN=ndhD PE=3 SV=1	pmum:18668091/5e-35/ndhD, CP95_p015; NADH-plastoquinone oxidoreductase subunit 4; K05575 NAD(P)H-quinone oxidoreductase subunit 4 [EC:1.6.5.3]	Q3ZVC2/3e-36/Q3ZVC2_ARATH NADH dehydrogenase subunit 4 (Fragment) OS=Arabidopsis thaliana GN=ndhD PE=4 SV=1	PTHR22773/9.0E-45/--	NA
MC01g0038	XP_022156807.1/0/amino acid permease 4-like [Momordica charantia]	Q9FN04/0.0/ AAP4_ARATH Amino acid permease 4 OS=Arabidopsis thaliana GN=AAP4 PE=1 SV=1	adu:107473221/2e-175/probable amino acid permease 7; K14209 solute carrier family 36 (proton-coupled amino acid transporter)	A0A1S3B5V1/0.0/A0A1S3B5V1_CUCME amino acid permease 4-like OS=Cucumis melo GN=LOC103486106 PE=4 SV=1	PTHR22950/0.0/--	cellular_component:GO:0016021//integral component of membrane;
MC01g0039	NA	NA	NA	NA	NA	NA
MC01g0040	XP_022156806.1/0/protein DOG1-like 3 [Momordica charantia]	Q58FV0/5e-31/ DOGL3_ARATH Protein DOG1-like 3 OS=Arabidopsis thaliana GN=DOGL3 PE=2 SV=1	ath:AT5G65210/6e-15/TGA1; bZIP transcription factor family protein; K14431 transcription factor TGA	A0A1S3B532/1e-105/A0A1S3B532_CUCME transcription factor TGA2-like isoform X2 OS=Cucumis melo GN=LOC103486108 PE=4 SV=1	PTHR22952:SF130/7.5E-85/--	biological_process:GO:0006351//transcription, DNA-templated;molecular_function:GO:0043565//sequence-specific DNA binding;
MC01g0041	XP_011651966.1/2.50126e-60/PREDICTED: 4-coumarate--CoA ligase-like 7 [Cucumis sativus] &gt;KGN58984.1 hypothetical protein Csa_3G740270 [Cucumis sativus]	Q0DV32/7e-45/ 4CLL1_ORYSJ 4-coumarate--CoA ligase-like 1 OS=Oryza sativa subsp. japonica GN=4CLL1 PE=2 SV=2	csv:101204417/4e-61/4-coumarate--CoA ligase-like 7; K01904 4-coumarate--CoA ligase [EC:6.2.1.12]	A0A0A0LDK0/1e-59/A0A0A0LDK0_CUCSA Uncharacterized protein OS=Cucumis sativus GN=Csa_3G740270 PE=4 SV=1	PTHR24096:SF213/2.5E-44/--	biological_process:GO:0008152//metabolic process;cellular_component:GO:0016021//integral component of membrane;molecular_function:GO:0003824//catalytic activity;GO:0016874//ligase activity;
MC01g0042	XP_015387814.1/1.6627e-17/PREDICTED: uncharacterized protein LOC107177842 [Citrus sinensis]	NA	NA	A0A1U7Y6S2/5e-15/A0A1U7Y6S2_NICSY uncharacterized protein LOC104244988 OS=Nicotiana sylvestris GN=LOC104244988 PE=4 SV=1	NA	NA
MC01g0043	XP_022149364.1/0/cation/H(+) antiporter 15-like [Momordica charantia]	Q9SIT5/1e-160/ CHX15_ARATH Cation/H(+) antiporter 15 OS=Arabidopsis thaliana GN=CHX15 PE=2 SV=1	NA	A0A1S3BPK0/0.0/A0A1S3BPK0_CUCME cation/H(+) antiporter 15-like OS=Cucumis melo GN=LOC103491816 PE=4 SV=1	PF00999/1.6E-29/Sodium/hydrogen exchanger family	NA
MC01g0044	XP_022149395.1/2.01307e-26/VQ motif-containing protein 31 [Momordica charantia]	Q9FNP0/9e-12/ VQ31_ARATH VQ motif-containing protein 31 OS=Arabidopsis thaliana GN=VQ31 PE=1 SV=1	NA	A0A0A0KZ05/1e-19/A0A0A0KZ05_CUCSA Uncharacterized protein OS=Cucumis sativus GN=Csa_4G448640 PE=4 SV=1	PTHR33402/1.4E-20/--	NA
MC01g0045	XP_022149371.1/0/cleft lip and palate transmembrane protein 1 homolog [Momordica charantia]	O96005/6e-157/ CLPT1_HUMAN Cleft lip and palate transmembrane protein 1 OS=Homo sapiens GN=CLPTM1 PE=1 SV=1	ini:109160498/8e-09/uncharacterized LOC109160498; K00232 acyl-CoA oxidase [EC:1.3.3.6]	A0A0A0L3N6/0.0/A0A0A0L3N6_CUCSA Uncharacterized protein OS=Cucumis sativus GN=Csa_4G443640 PE=4 SV=1	PTHR21347/0.0/--	cellular_component:GO:0016021//integral component of membrane;
MC01g0046	XP_022153214.1/7.78135e-29/uncharacterized protein LOC111020765 [Momordica charantia]	NA	nto:104086611/8e-06/ion channel CASTOR-like; K21866 ion channel POLLUX/CASTOR	M5XHS0/3e-11/M5XHS0_PRUPE Uncharacterized protein (Fragment) OS=Prunus persica GN=PRUPE_ppa020085mg PE=4 SV=1	PF13966/5.1E-9/zinc-binding in reverse transcriptase	NA
MC01g0047	XP_022149390.1/0/double-stranded RNA-binding protein 1-like isoform X2 [Momordica charantia]	Q8H1D4/6e-45/ DRB4_ARATH Double-stranded RNA-binding protein 4 OS=Arabidopsis thaliana GN=DBR4 PE=1 SV=1	lang:109335560/7e-18/5-methyltetrahydropteroyltriglutamate--homocysteine methyltransferase-like; K00549 5-methyltetrahydropteroyltriglutamate--homocysteine methyltransferase [EC:2.1.1.14]	A0A1S3CMT3/0.0/A0A1S3CMT3_CUCME double-stranded RNA-binding protein 1 isoform X1 OS=Cucumis melo GN=LOC103502699 PE=4 SV=1	PTHR10910:SF95/2.6E-92/--	molecular_function:GO:0003723//RNA binding;
MC01g0048	XP_004144350.2/0/PREDICTED: PHD finger protein At1g33420 [Cucumis sativus] &gt;KGN54749.1 hypothetical protein Csa_4G443130 [Cucumis sativus]	Q9C810/0.0/ Y1342_ARATH PHD finger protein At1g33420 OS=Arabidopsis thaliana GN=At1g33420 PE=1 SV=1	NA	A0A0A0L117/0.0/A0A0A0L117_CUCSA Uncharacterized protein OS=Cucumis sativus GN=Csa_4G443130 PE=4 SV=1	PTHR15856/0.0/--	molecular_function:GO:0046872//metal ion binding;
MC01g0049	XP_022149362.1/0/extradiol ring-cleavage dioxygenase [Momordica charantia]	Q949R4/1e-133/ DIOXL_ARATH Extradiol ring-cleavage dioxygenase OS=Arabidopsis thaliana GN=LIGB PE=2 SV=1	mcha:111017797/0.0/extradiol ring-cleavage dioxygenase; K15777 4,5-DOPA dioxygenase extradiol [EC:1.13.11.-]	A0A1S3BM49/7e-175/A0A1S3BM49_CUCME extradiol ring-cleavage dioxygenase OS=Cucumis melo GN=LOC103491530 PE=4 SV=1	PTHR30096/1.7E-140/--	biological_process:GO:0006725//cellular aromatic compound metabolic process;molecular_function:GO:0016701//oxidoreductase activity, acting on single donors with incorporation of molecular oxygen;GO:0008270//zinc ion binding;GO:0051213//dioxygenase activity;GO:0008198//ferrous iron binding;
MC01g0050	XP_022149363.1/0/peroxidase 47 [Momordica charantia]	Q9SZB9/4e-156/ PER47_ARATH Peroxidase 47 OS=Arabidopsis thaliana GN=PER47 PE=2 SV=2	mcha:111017798/0.0/peroxidase 47; K00430 peroxidase [EC:1.11.1.7]	A0A0A0L2A9/0.0/A0A0A0L2A9_CUCSA Peroxidase OS=Cucumis sativus GN=Csa_4G443110 PE=3 SV=1	PF00141/7.4E-74/Peroxidase	biological_process:GO:0006979//response to oxidative stress;GO:0042744//hydrogen peroxide catabolic process;cellular_component:GO:0005576//extracellular region;molecular_function:GO:0046872//metal ion binding;GO:0020037//heme binding;GO:0004601//peroxidase activity;
MC01g0051	XP_022149392.1/0/N-lysine methyltransferase setd6 [Momordica charantia]	P38222/3e-20/ RKM3_YEAST Ribosomal lysine N-methyltransferase 3 OS=Saccharomyces cerevisiae (strain ATCC 204508 / S288c) GN=RKM3 PE=1 SV=1	mcha:111017820/0.0/N-lysine methyltransferase setd6; K05302 N-lysine methyltransferase SETD6 [EC:2.1.1.-]	A0A1S3CJ47/0.0/A0A1S3CJ47_CUCME N-lysine methyltransferase setd6 OS=Cucumis melo GN=LOC103500998 PE=4 SV=1	PTHR13271/7.6E-187/--	biological_process:GO:0018026//peptidyl-lysine monomethylation;molecular_function:GO:0016279//protein-lysine N-methyltransferase activity;
MC01g0052	XP_022149357.1/5.66226e-95/uncharacterized protein LOC111017796 isoform X3 [Momordica charantia]	NA	NA	A0A0A0KYZ2/9e-58/A0A0A0KYZ2_CUCSA Uncharacterized protein OS=Cucumis sativus GN=Csa_4G442580 PE=4 SV=1	NA	NA
MC01g0053	NA	NA	NA	NA	NA	NA
MC01g0054	XP_022149398.1/0/phosducin-like protein 3 [Momordica charantia] &gt;XP_022149399.1 phosducin-like protein 3 [Momordica charantia] &gt;XP_022149400.1 phosducin-like protein 3 [Momordica charantia]	Q8MR62/1e-42/ VIAF1_DROME Viral IAP-associated factor homolog OS=Drosophila melanogaster GN=viaf PE=1 SV=1	NA	M5VZT3/6e-147/M5VZT3_PRUPE Uncharacterized protein OS=Prunus persica GN=PRUPE_ppa010356mg PE=4 SV=1	PF02114/2.2E-18/Phosducin	NA
MC01g0055	ADN33672.1/1.83358e-12/hypothetical protein [Cucumis melo subsp. melo]	NA	NA	E5GB30/7e-12/E5GB30_CUCME Uncharacterized protein OS=Cucumis melo subsp. melo PE=4 SV=1	PF14111/1.0E-7/Domain of unknown function (DUF4283)	NA
MC01g0056	XP_022149397.1/0/aminoacyl tRNA synthase complex-interacting multifunctional protein 1 [Momordica charantia]	P31230/1e-40/ AIMP1_MOUSE Aminoacyl tRNA synthase complex-interacting multifunctional protein 1 OS=Mus musculus GN=Aimp1 PE=1 SV=2	cmo:103491385/7e-145/aminoacyl tRNA synthase complex-interacting multifunctional protein 1; K15437 aminoacyl tRNA synthase complex-interacting multifunctional protein 1	A0A1S3BN57/2e-143/A0A1S3BN57_CUCME aminoacyl tRNA synthase complex-interacting multifunctional protein 1 isoform X1 OS=Cucumis melo GN=LOC103491385 PE=4 SV=1	PS50886/31.54/tRNA-binding domain profile.	molecular_function:GO:0000049//tRNA binding;
MC01g0057	XP_022149370.1/0/biotin carboxylase 1, chloroplastic [Momordica charantia]	B9HBA8/0.0/ ACCC1_POPTR Biotin carboxylase 1, chloroplastic OS=Populus trichocarpa GN=POPTRDRAFT_831870 PE=2 SV=1	mcha:111017801/0.0/biotin carboxylase 1, chloroplastic; K01961 acetyl-CoA carboxylase, biotin carboxylase subunit [EC:6.4.1.2 6.3.4.14]	A0A1S3BM82/0.0/A0A1S3BM82_CUCME biotin carboxylase 1, chloroplastic OS=Cucumis melo GN=LOC103491380 PE=4 SV=1	PS50975/51.03/ATP-grasp fold profile.	biological_process:GO:2001295//malonyl-CoA biosynthetic process;GO:0006633//fatty acid biosynthetic process;cellular_component:GO:0009507//chloroplast;molecular_function:GO:0003989//acetyl-CoA carboxylase activity;GO:0046872//metal ion binding;GO:0004075//biotin carboxylase activity;GO:0005524//ATP binding;
MC01g0058	XP_022149373.1/0/TOM1-like protein 5 [Momordica charantia]	Q9FFQ0/8e-150/ TOL5_ARATH TOM1-like protein 5 OS=Arabidopsis thaliana GN=TOL5 PE=1 SV=1	csat:104745793/8e-57/protein SIEL-like; K13141 integrator complex subunit 4	A0A1S3BMS2/0.0/A0A1S3BMS2_CUCME target of Myb protein 1 isoform X1 OS=Cucumis melo GN=LOC103491258 PE=4 SV=1	PF03127/3.4E-14/GAT domain	biological_process:GO:0006886//intracellular protein transport;cellular_component:GO:0005622//intracellular;
MC01g0059	XP_022149386.1/0/phosphatidylcholine transfer protein-like [Momordica charantia]	Q8R1R3/6e-09/ STAR7_MOUSE StAR-related lipid transfer protein 7, mitochondrial OS=Mus musculus GN=Stard7 PE=1 SV=2	NA	A0A1S3CEV0/0.0/A0A1S3CEV0_CUCME phosphatidylcholine transfer protein-like isoform X1 OS=Cucumis melo GN=LOC103500116 PE=4 SV=1	PTHR19308:SF13/1.1E-175/--	cellular_component:GO:0016021//integral component of membrane;molecular_function:GO:0008289//lipid binding;
MC01g0060	XP_022158376.1/0/alcohol dehydrogenase 1B [Momordica charantia]	P25406/6e-56/ ADH1B_SAAHA Alcohol dehydrogenase 1B OS=Saara hardwickii PE=1 SV=2	cme:CYME_CMS125C/3e-56/alcohol dehydrogenase class III; K00121 S-(hydroxymethyl)glutathione dehydrogenase / alcohol dehydrogenase [EC:1.1.1.284 1.1.1.1]	A0A1S3BLX2/0.0/A0A1S3BLX2_CUCME alcohol dehydrogenase OS=Cucumis melo GN=LOC103491279 PE=4 SV=1	PF00107/7.0E-31/Zinc-binding dehydrogenase	molecular_function:GO:0016491//oxidoreductase activity;
MC01g0061	XP_022151711.1/1.00018e-11/uncharacterized protein LOC111019624 [Momordica charantia]	NA	NA	NA	NA	NA
MC01g0062	XP_011653741.1/0/PREDICTED: G-type lectin S-receptor-like serine/threonine-protein kinase At5g35370 [Cucumis sativus] &gt;XP_011653742.1 PREDICTED: G-type lectin S-receptor-like serine/threonine-protein kinase At5g35370 [Cucumis sativus]	O65238/0.0/ Y5537_ARATH G-type lectin S-receptor-like serine/threonine-protein kinase At5g35370 OS=Arabidopsis thaliana GN=At5g35370 PE=2 SV=2	hbr:110661932/3e-113/G-type lectin S-receptor-like serine/threonine-protein kinase SD2-5; K04733 interleukin-1 receptor-associated kinase 4 [EC:2.7.11.1]	A0A1S4DXP7/0.0/A0A1S4DXP7_CUCME LOW QUALITY PROTEIN: G-type lectin S-receptor-like serine/threonine-protein kinase At5g35370 OS=Cucumis melo GN=LOC103491290 PE=4 SV=1	PS00108/-/Serine/Threonine protein kinases active-site signature.	cellular_component:GO:0016021//integral component of membrane;molecular_function:GO:0030246//carbohydrate binding;GO:0004674//protein serine/threonine kinase activity;GO:0005524//ATP binding;
MC01g0063	XP_022158375.1/0/translation factor GUF1 homolog, chloroplastic [Momordica charantia]	A5B4D2/1e-175/ GUFP_VITVI Translation factor GUF1 homolog, chloroplastic OS=Vitis vinifera GN=VITISV_013255 PE=3 SV=1	mcha:111024873/0.0/translation factor GUF1 homolog, chloroplastic; K21594 translation factor GUF1, mitochondrial [EC:3.6.5.-]	A0A1S3BMN9/0.0/A0A1S3BMN9_CUCME Translation factor GUF1 homolog, chloroplastic OS=Cucumis melo GN=LOC103491317 PE=3 SV=1	PTHR23115:SF189/2.1E-193/--	biological_process:GO:0006412//translation;GO:0045727//positive regulation of translation;cellular_component:GO:0009507//chloroplast;molecular_function:GO:0005525//GTP binding;GO:0003924//GTPase activity;
MC01g0064	XP_022131718.1/1.57117e-19/AIG2-like protein D [Momordica charantia]	NA	NA	A0A1S3BBS4/2e-13/A0A1S3BBS4_CUCME AIG2-like protein isoform X1 OS=Cucumis melo GN=LOC103488213 PE=4 SV=1	NA	NA
MC01g0065	XP_022158380.1/0/protein FRIGIDA [Momordica charantia]	P0DH90/4e-100/ FRIGI_ARATH Protein FRIGIDA OS=Arabidopsis thaliana GN=FRI PE=1 SV=1	han:110941666/3e-56/uncharacterized protein LOC110941666 isoform X1; K20478 golgin subfamily B member 1	A0A1S3BM50/0.0/A0A1S3BM50_CUCME FRIGIDA-like protein OS=Cucumis melo GN=LOC103491359 PE=3 SV=1	PF07899/7.9E-90/Frigida-like protein	biological_process:GO:0009908//flower development;GO:0030154//cell differentiation;
MC01g0066	XP_022158989.1/0/UPF0481 protein At3g47200-like isoform X1 [Momordica charantia]	Q9SD53/4e-52/ Y3720_ARATH UPF0481 protein At3g47200 OS=Arabidopsis thaliana GN=At3g47200 PE=2 SV=1	ats:109747879/2e-16/LOC109747879; beta-fructofuranosidase, insoluble isoenzyme 3-like; K01193 beta-fructofuranosidase [EC:3.2.1.26]	A0A1S3B8P8/6e-108/A0A1S3B8P8_CUCME LOW QUALITY PROTEIN: UPF0481 protein At3g47200-like OS=Cucumis melo GN=LOC103486991 PE=4 SV=1	PTHR31549/2.9E-137/--	NA
MC01g0067	XP_022158996.1/2.78191e-178/Golgi SNAP receptor complex member 1-2 isoform X2 [Momordica charantia]	O22151/1e-148/ GOS12_ARATH Golgi SNAP receptor complex member 1-2 OS=Arabidopsis thaliana GN=GOS12 PE=1 SV=2	mcha:111025439/1e-173/Golgi SNAP receptor complex member 1-2 isoform X1; K08495 golgi SNAP receptor complex member 1	A0A0A0L102/3e-167/A0A0A0L102_CUCSA Golgi SNAP receptor complex member 1 OS=Cucumis sativus GN=Csa_4G438030 PE=3 SV=1	PF12352/6.8E-16/Snare region anchored in the vesicle membrane C-terminus	biological_process:GO:0006888//ER to Golgi vesicle-mediated transport;GO:0015031//protein transport;cellular_component:GO:0016021//integral component of membrane;GO:0005801//cis-Golgi network;GO:0000139//Golgi membrane;
MC01g0068	XP_022158997.1/0/dual specificity protein phosphatase PHS1 [Momordica charantia]	Q75QN6/0.0/ DPHS1_ARATH Dual specificity protein phosphatase PHS1 OS=Arabidopsis thaliana GN=PHS1 PE=1 SV=1	mcha:111025440/0.0/dual specificity protein phosphatase PHS1; K14165 atypical dual specificity phosphatase [EC:3.1.3.16 3.1.3.48]	A0A0A0LRL2/0.0/A0A0A0LRL2_CUCSA Uncharacterized protein OS=Cucumis sativus GN=Csa_1G000610 PE=4 SV=1	PS00383/-/Tyrosine specific protein phosphatases active site.	biological_process:GO:0043622//cortical microtubule organization;GO:0009737//response to abscisic acid;molecular_function:GO:0008138//protein tyrosine/serine/threonine phosphatase activity;GO:0016301//kinase activity;GO:0004725//protein tyrosine phosphatase activity;
MC01g0069	XP_022158994.1/5.58144e-153/probable transcription factor At4g00610 [Momordica charantia]	Q9SYA9/7e-11/ STKLD_ARATH Probable transcription factor At1g61730 OS=Arabidopsis thaliana GN=At1g61730 PE=1 SV=1	NA	A0A1J7INJ6/5e-10/A0A1J7INJ6_LUPAN Uncharacterized protein OS=Lupinus angustifolius GN=TanjilG_25117 PE=4 SV=1	PTHR31662/8.4E-13/--	biological_process:GO:0006355//regulation of transcription, DNA-templated;
MC01g0070	XP_022158998.1/5.99009e-94/probable transcription factor At4g01260 [Momordica charantia]	Q94IK2/1e-07/ STK_SOLTU STOREKEEPER protein OS=Solanum tuberosum GN=STK PE=2 SV=1	NA	A0A0A0L833/2e-20/A0A0A0L833_CUCSA Uncharacterized protein OS=Cucumis sativus GN=Csa_3G498910 PE=4 SV=1	PF04504/8.3E-11/Protein of unknown function, DUF573	NA
MC01g0071	XP_022158998.1/1.6171e-19/probable transcription factor At4g01260 [Momordica charantia]	Q9SYA9/4e-09/ STKLD_ARATH Probable transcription factor At1g61730 OS=Arabidopsis thaliana GN=At1g61730 PE=1 SV=1	NA	A0A178WJA1/6e-07/A0A178WJA1_ARATH Uncharacterized protein OS=Arabidopsis thaliana GN=AXX17_At1g54970 PE=4 SV=1	PF04504/9.0E-13/Protein of unknown function, DUF573	biological_process:GO:0006355//regulation of transcription, DNA-templated;GO:0006351//transcription, DNA-templated;GO:0019760//glucosinolate metabolic process;cellular_component:GO:0005730//nucleolus;GO:0005829//cytosol;GO:0009507//chloroplast;molecular_function:GO:0044212//transcription regulatory region DNA binding;GO:0043565//sequence-specific DNA binding;
MC01g0072	KGN49711.1/3.01482e-17/hypothetical protein Csa_5G078280 [Cucumis sativus]	NA	NA	A0A0A0KPQ5/1e-16/A0A0A0KPQ5_CUCSA Uncharacterized protein OS=Cucumis sativus GN=Csa_5G078280 PE=4 SV=1	NA	NA
MC01g0073	NA	NA	NA	NA	NA	NA
MC01g0074	YP_001152219.1/4.19993e-09/ORF58f [Pinus koraiensis] &gt;ABP35460.1 ORF58f (chloroplast) [Pinus koraiensis]	NA	NA	NA	NA	NA
MC01g0075	XP_022149412.1/0/alternative NAD(P)H-ubiquinone oxidoreductase C1, chloroplastic/mitochondrial [Momordica charantia]	Q8GXR9/0.0/ NDC1_ARATH Alternative NAD(P)H-ubiquinone oxidoreductase C1, chloroplastic/mitochondrial OS=Arabidopsis thaliana GN=NDC1 PE=1 SV=2	mcha:111017844/0.0/alternative NAD(P)H-ubiquinone oxidoreductase C1, chloroplastic/mitochondrial; K17872 NADH:ubiquinone reductase (non-electrogenic) [EC:1.6.5.9]	A0A1S3B519/0.0/A0A1S3B519_CUCME alternative NAD(P)H-ubiquinone oxidoreductase C1, chloroplastic/mitochondrial isoform X1 OS=Cucumis melo GN=LOC103486095 PE=4 SV=1	PTHR10632/7.0E-20/--	molecular_function:GO:0016491//oxidoreductase activity;
MC01g0076	NA	NA	NA	NA	NA	NA
MC01g0077	YP_173415.1/8.34465e-17/hypothetical protein NitaMp073 [Nicotiana tabacum] &gt;BAD83479.1 hypothetical protein (mitochondrion) [Nicotiana tabacum]	NA	NA	J3LNA6/2e-16/J3LNA6_ORYBR Uncharacterized protein OS=Oryza brachyantha PE=4 SV=1	NA	cellular_component:GO:0005739//mitochondrion;
MC01g0078	XP_016903706.1/0/PREDICTED: probable LRR receptor-like serine/threonine-protein kinase At4g36180 [Cucumis melo]	Q9LYN8/2e-65/ EMS1_ARATH Leucine-rich repeat receptor protein kinase EMS1 OS=Arabidopsis thaliana GN=EMS1 PE=1 SV=1	sly:101263330/1e-157/Eix2; EIX receptor 2; K13466 EIX receptor 1/2	A0A1S4E635/0.0/A0A1S4E635_CUCME probable LRR receptor-like serine/threonine-protein kinase At4g36180 OS=Cucumis melo GN=LOC107990325 PE=4 SV=1	SM00369/28.0/Leucine-rich repeats, typical (most populated) subfamily	cellular_component:GO:0016021//integral component of membrane;molecular_function:GO:0016301//kinase activity;
MC01g0079	NA	NA	NA	NA	NA	NA
MC01g0080	XP_008458668.1/5.23872e-15/PREDICTED: uncharacterized protein LOC103497996 [Cucumis melo]	NA	NA	A0A1S3C7Y0/2e-14/A0A1S3C7Y0_CUCME uncharacterized protein LOC103497996 OS=Cucumis melo GN=LOC103497996 PE=4 SV=1	NA	NA
MC01g0081	XP_022149425.1/0/BAHD acyltransferase At5g47980-like isoform X3 [Momordica charantia]	Q94FT4/2e-52/ SALAT_PAPSO Salutaridinol 7-O-acetyltransferase OS=Papaver somniferum GN=SALAT PE=1 SV=1	mcha:111017856/0.0/BAHD acyltransferase At5g47980-like isoform X1; K13065 shikimate O-hydroxycinnamoyltransferase [EC:2.3.1.133]	A0A1S3BXG7/1e-145/A0A1S3BXG7_CUCME vinorine synthase-like OS=Cucumis melo GN=LOC103494517 PE=4 SV=1	PTHR31623:SF6/1.7E-124/--	NA
MC01g0082	XP_022149427.1/0/BAHD acyltransferase At5g47980-like isoform X1 [Momordica charantia]	Q94FT4/3e-51/ SALAT_PAPSO Salutaridinol 7-O-acetyltransferase OS=Papaver somniferum GN=SALAT PE=1 SV=1	mcha:111017856/0.0/BAHD acyltransferase At5g47980-like isoform X1; K13065 shikimate O-hydroxycinnamoyltransferase [EC:2.3.1.133]	A0A1S3BXG7/2e-150/A0A1S3BXG7_CUCME vinorine synthase-like OS=Cucumis melo GN=LOC103494517 PE=4 SV=1	PTHR31623/2.2E-118/--	NA
MC01g0083	XP_022149405.1/0/BAHD acyltransferase At5g47980-like isoform X1 [Momordica charantia]	Q94FT4/2e-47/ SALAT_PAPSO Salutaridinol 7-O-acetyltransferase OS=Papaver somniferum GN=SALAT PE=1 SV=1	mcha:111017835/0.0/BAHD acyltransferase At5g47980-like isoform X1; K13065 shikimate O-hydroxycinnamoyltransferase [EC:2.3.1.133]	A0A1S3BXG7/3e-144/A0A1S3BXG7_CUCME vinorine synthase-like OS=Cucumis melo GN=LOC103494517 PE=4 SV=1	PTHR31623/2.8E-118/--	NA
MC01g0084	XP_022149406.1/1.23763e-50/BAHD acyltransferase At5g47980-like isoform X2 [Momordica charantia]	O23393/4e-13/ BIA1_ARATH BAHD acyltransferase BIA1 OS=Arabidopsis thaliana GN=BIA1 PE=2 SV=1	mcha:111017835/2e-50/BAHD acyltransferase At5g47980-like isoform X1; K13065 shikimate O-hydroxycinnamoyltransferase [EC:2.3.1.133]	A0A1S3BXG7/7e-32/A0A1S3BXG7_CUCME vinorine synthase-like OS=Cucumis melo GN=LOC103494517 PE=4 SV=1	PTHR31623:SF15/1.9E-30/--	NA
MC01g0085	XP_022149426.1/0/salutaridinol 7-O-acetyltransferase-like [Momordica charantia]	Q94FT4/6e-49/ SALAT_PAPSO Salutaridinol 7-O-acetyltransferase OS=Papaver somniferum GN=SALAT PE=1 SV=1	mcha:111017855/0.0/salutaridinol 7-O-acetyltransferase-like; K13065 shikimate O-hydroxycinnamoyltransferase [EC:2.3.1.133]	A0A1S3BXG7/3e-134/A0A1S3BXG7_CUCME vinorine synthase-like OS=Cucumis melo GN=LOC103494517 PE=4 SV=1	PTHR31623/3.5E-113/--	NA
MC01g0086	YP_009383095.1/6.43167e-15/hypothetical protein RF2 (chloroplast) [Archidendron lucyi] &gt;YP_009383121.1 hypothetical protein RF2 (chloroplast) [Archidendron lucyi] &gt;APA32946.1 hypothetical protein RF2 (chloroplast) [Archidendron lucyi] &gt;APA32972.1 hypothetical protein RF2 (chloroplast) [Archidendron lucyi]	Q09WV7/1e-15/ YCF2_MORIN Protein Ycf2 OS=Morus indica GN=ycf2-A PE=3 SV=1	NA	A0A1Z1CQS2/3e-14/A0A1Z1CQS2_9FABA Uncharacterized protein OS=Archidendron lucyi GN=ycf2 PE=4 SV=1	PTHR33078/6.1E-18/--	cellular_component:GO:0016021//integral component of membrane;GO:0009570//chloroplast stroma;molecular_function:GO:0005524//ATP binding;
MC01g0087	XP_008442142.1/0/PREDICTED: auxilin-related protein 2-like [Cucumis melo]	Q9SU08/2e-167/ AUXI1_ARATH Auxilin-related protein 1 OS=Arabidopsis thaliana GN=AUXI1 PE=1 SV=2	gra:105787520/5e-81/auxilin-like protein 1; K18626 trichohyalin	A0A1S3B515/0.0/A0A1S3B515_CUCME auxilin-related protein 2-like OS=Cucumis melo GN=LOC103486090 PE=4 SV=1	PTHR23172/2.1E-204/--	NA
MC01g0088	XP_022131661.1/1.60008e-09/uncharacterized protein LOC111004786 [Momordica charantia]	NA	NA	NA	NA	NA
MC01g0089	XP_022149409.1/0/lipase-like PAD4 [Momordica charantia]	Q9S745/3e-111/ PAD4_ARATH Lipase-like PAD4 OS=Arabidopsis thaliana GN=PAD4 PE=1 SV=1	zju:107419326/3e-52/protein EDS1L-like; K18875 enhanced disease susceptibility 1 protein	A0A1S3B5S6/0.0/A0A1S3B5S6_CUCME lipase-like PAD4 OS=Cucumis melo GN=LOC103486086 PE=4 SV=1	PF01764/6.8E-20/Lipase (class 3)	biological_process:GO:0006629//lipid metabolic process;molecular_function:GO:0016787//hydrolase activity;
MC01g0090	XP_022149410.1/1.09106e-48/RNA polymerase II transcriptional coactivator KIWI-like isoform X1 [Momordica charantia]	O65154/3e-30/ KIWI_ARATH RNA polymerase II transcriptional coactivator KIWI OS=Arabidopsis thaliana GN=KIWI PE=1 SV=1	NA	A0A0A0L2F1/3e-40/A0A0A0L2F1_CUCSA Uncharacterized protein OS=Cucumis sativus GN=Csa_4G496770 PE=4 SV=1	PTHR13215/3.7E-21/--	biological_process:GO:0006355//regulation of transcription, DNA-templated;molecular_function:GO:0003677//DNA binding;GO:0003713//transcription coactivator activity;
MC01g0091	XP_022149415.1/2.52684e-154/vacuolar protein sorting-associated protein 20 homolog 2-like isoform X1 [Momordica charantia]	Q9FY89/5e-114/ VP202_ARATH Vacuolar protein sorting-associated protein 20 homolog 2 OS=Arabidopsis thaliana GN=VPS20.2 PE=1 SV=1	mcha:111017847/4e-155/vacuolar protein sorting-associated protein 20 homolog 2-like isoform X1; K12195 charged multivesicular body protein 6	A0A1S3B5R7/1e-133/A0A1S3B5R7_CUCME vacuolar protein sorting-associated protein 20 homolog 2-like OS=Cucumis melo GN=LOC103486109 PE=3 SV=1	PF03357/3.3E-41/Snf7	biological_process:GO:0007034//vacuolar transport;cellular_component:GO:0005622//intracellular;
MC01g0092	XP_022155665.1/1.13704e-62/apoptosis-enhancing nuclease isoform X2 [Momordica charantia]	NA	mcha:111022742/3e-63/apoptosis-enhancing nuclease isoform X1; K18327 RNA exonuclease 4 [EC:3.1.-.-]	A0A1S3CNZ6/4e-55/A0A1S3CNZ6_CUCME RNA exonuclease 4-like isoform X1 OS=Cucumis melo GN=LOC103503082 PE=4 SV=1	PTHR12801:SF66/1.9E-36/--	molecular_function:GO:0004527//exonuclease activity;GO:0003676//nucleic acid binding;
MC01g0093	XP_022149413.1/0/kinesin-like protein KIN-7K, chloroplastic [Momordica charantia] &gt;XP_022149414.1 kinesin-like protein KIN-7K, chloroplastic [Momordica charantia]	F4J8L3/0.0/ KN7K_ARATH Kinesin-like protein KIN-7K, chloroplastic OS=Arabidopsis thaliana GN=KIN7K PE=2 SV=1	mcha:111017845/0.0/kinesin-like protein KIN-7K, chloroplastic; K11498 centromeric protein E	A0A1S3B543/0.0/A0A1S3B543_CUCME Kinesin-like protein OS=Cucumis melo GN=LOC103486115 PE=3 SV=1	PTHR24115/1.9E-300/--	biological_process:GO:0007018//microtubule-based movement;cellular_component:GO:0005874//microtubule;molecular_function:GO:0005524//ATP binding;GO:0003777//microtubule motor activity;GO:0008017//microtubule binding;
MC01g0094	XP_008442185.1/0/PREDICTED: vacuolar protein sorting-associated protein 26A [Cucumis melo] &gt;XP_011653917.1 PREDICTED: vacuolar protein sorting-associated protein 26A [Cucumis sativus] &gt;KGN54841.1 hypothetical protein Csa_4G538580 [Cucumis sativus]	Q9T091/0.0/ VP26B_ARATH Vacuolar protein sorting-associated protein 26B OS=Arabidopsis thaliana GN=VPS26B PE=2 SV=2	cmo:103486118/0.0/vacuolar protein sorting-associated protein 26A; K18466 vacuolar protein sorting-associated protein 26	A0A1S3B4N9/0.0/A0A1S3B4N9_CUCME vacuolar protein sorting-associated protein 26A OS=Cucumis melo GN=LOC103486118 PE=4 SV=1	PTHR12233/1.4E-263/--	NA
MC01g0095	XP_022153214.1/3.71771e-43/uncharacterized protein LOC111020765 [Momordica charantia]	NA	nta:107822176/1e-09/THO complex subunit 2-like; K12879 THO complex subunit 2	A5BQI4/1e-25/A5BQI4_VITVI Uncharacterized protein OS=Vitis vinifera GN=VITISV_030910 PE=4 SV=1	PF13966/4.4E-10/zinc-binding in reverse transcriptase	NA
MC01g0096	XP_022145482.1/4.1986e-14/enoyl-CoA delta isomerase 2, peroxisomal-like [Momordica charantia]	O23300/2e-10/ ECI3_ARATH Enoyl-CoA delta isomerase 3 OS=Arabidopsis thaliana GN=ECI3 PE=1 SV=1	ath:AT4G14440/1e-09/HCD1; 3-hydroxyacyl-CoA dehydratase 1; K18880 very-long-chain (3R)-3-hydroxyacyl-CoA dehydratase [EC:4.2.1.134]	A0A0A0L8C7/3e-12/A0A0A0L8C7_CUCSA Uncharacterized protein OS=Cucumis sativus GN=Csa_3G141780 PE=4 SV=1	NA	biological_process:GO:0008152//metabolic process;molecular_function:GO:0003824//catalytic activity;
MC01g0097	XP_022156031.1/0/uncharacterized protein LOC111023003 [Momordica charantia]	NA	pavi:110766748/1e-50/uncharacterized protein LOC110766748; K07456 DNA mismatch repair protein MutS2	A0A1S3B5W1/0.0/A0A1S3B5W1_CUCME uncharacterized protein LOC103486117 OS=Cucumis melo GN=LOC103486117 PE=4 SV=1	PTHR31373/0.0/--	NA
MC01g0098	XP_022156041.1/0/protein ROOT PRIMORDIUM DEFECTIVE 1 [Momordica charantia]	Q689D6/2e-31/ RPD1_ARATH Protein ROOT PRIMORDIUM DEFECTIVE 1 OS=Arabidopsis thaliana GN=RPD1 PE=1 SV=1	csat:104746010/3e-08/60S ribosomal protein L19-2; K02885 large subunit ribosomal protein L19e	A0A1S3C3X3/0.0/A0A1S3C3X3_CUCME protein ROOT PRIMORDIUM DEFECTIVE 1 OS=Cucumis melo GN=LOC103496725 PE=4 SV=1	PF11955/1.8E-116/Plant organelle RNA recognition domain	NA
MC01g0099	XP_022156034.1/0/fatty acyl-CoA reductase 2 [Momordica charantia]	Q08891/0.0/ FACR2_ARATH Fatty acyl-CoA reductase 2 OS=Arabidopsis thaliana GN=FAR2 PE=1 SV=2	mcha:111023007/0.0/fatty acyl-CoA reductase 2; K13356 alcohol-forming fatty acyl-CoA reductase [EC:1.2.1.84]	A0A1S3B5T4/0.0/A0A1S3B5T4_CUCME Fatty acyl-CoA reductase OS=Cucumis melo GN=LOC103486124 PE=3 SV=1	PTHR11011/5.5E-218/--	biological_process:GO:0006629//lipid metabolic process;molecular_function:GO:0080019//fatty-acyl-CoA reductase (alcohol-forming) activity;
MC01g0100	XP_016899530.1/5.9805e-29/PREDICTED: E3 ubiquitin-protein ligase RNF181-like [Cucumis melo]	Q9CY62/3e-08/ RN181_MOUSE E3 ubiquitin-protein ligase RNF181 OS=Mus musculus GN=Rnf181 PE=1 SV=1	cmo:103497006/1e-21/RING finger protein 165-like; K17821 RING finger protein 165	A0A1S4DUZ4/2e-28/A0A1S4DUZ4_CUCME E3 ubiquitin-protein ligase RNF181-like OS=Cucumis melo GN=LOC107990564 PE=4 SV=1	PTHR22763/7.8E-17/--	molecular_function:GO:0016874//ligase activity;
MC01g0101	XP_022156041.1/9.34836e-86/protein ROOT PRIMORDIUM DEFECTIVE 1 [Momordica charantia]	NA	NA	A0A1S3C3X3/2e-76/A0A1S3C3X3_CUCME protein ROOT PRIMORDIUM DEFECTIVE 1 OS=Cucumis melo GN=LOC103496725 PE=4 SV=1	PF11955/4.1E-34/Plant organelle RNA recognition domain	NA
MC01g0102	XP_022156031.1/1.1766e-156/uncharacterized protein LOC111023003 [Momordica charantia]	NA	NA	A0A0A0L2K6/2e-114/A0A0A0L2K6_CUCSA Uncharacterized protein OS=Cucumis sativus GN=Csa_4G538590 PE=4 SV=1	PTHR31373/4.7E-96/--	NA
MC01g0103	XP_022156045.1/0/lipid phosphate phosphatase delta [Momordica charantia]	Q9M2G7/0.0/ LPPD_ARATH Lipid phosphate phosphatase delta OS=Arabidopsis thaliana GN=LPPD PE=2 SV=1	mcha:111023014/0.0/lipid phosphate phosphatase delta; K04716 sphingosine-1-phosphate phosphatase 1 [EC:3.1.3.-]	A0A0A0KZD1/0.0/A0A0A0KZD1_CUCSA Uncharacterized protein OS=Cucumis sativus GN=Csa_4G551650 PE=4 SV=1	PF01569/3.1E-20/PAP2 superfamily	biological_process:GO:0006665//sphingolipid metabolic process;GO:0090332//stomatal closure;GO:0009737//response to abscisic acid;cellular_component:GO:0016021//integral component of membrane;GO:0005789//endoplasmic reticulum membrane;
MC01g0104	XP_022156047.1/0/serine/threonine-protein phosphatase PP2A-4 catalytic subunit [Momordica charantia]	P48578/0.0/ PP2A4_ARATH Serine/threonine-protein phosphatase PP2A-4 catalytic subunit OS=Arabidopsis thaliana GN=PP2A4 PE=1 SV=1	mcha:111023015/0.0/serine/threonine-protein phosphatase PP2A-4 catalytic subunit; K04382 serine/threonine-protein phosphatase 2A catalytic subunit [EC:3.1.3.16]	A0A1S3B558/0.0/A0A1S3B558_CUCME Serine/threonine-protein phosphatase OS=Cucumis melo GN=LOC103486127 PE=3 SV=1	PTHR11668:SF287/7.7E-281/--	molecular_function:GO:0004721//phosphoprotein phosphatase activity;
MC01g0105	XP_022156040.1/2.53218e-154/phosphatidylinositol-glycan biosynthesis class X protein isoform X2 [Momordica charantia]	NA	mcha:111023009/9e-155/phosphatidylinositol-glycan biosynthesis class X protein isoform X1; K07541 phosphatidylinositol glycan, class X	A0A1S3B564/2e-114/A0A1S3B564_CUCME phosphatidylinositol-glycan biosynthesis class X protein isoform X2 OS=Cucumis melo GN=LOC103486129 PE=4 SV=1	PF08320/1.1E-15/PIG-X / PBN1	biological_process:GO:0006506//GPI anchor biosynthetic process;cellular_component:GO:0016021//integral component of membrane;GO:0005789//endoplasmic reticulum membrane;
MC01g0106	XP_022153588.1/2.18164e-75/ATP-dependent 6-phosphofructokinase 6-like isoform X1 [Momordica charantia]	Q9M076/2e-66/ PFKA6_ARATH ATP-dependent 6-phosphofructokinase 6 OS=Arabidopsis thaliana GN=PFK6 PE=1 SV=1	mcha:111021059/3e-76/ATP-dependent 6-phosphofructokinase 6-like isoform X1; K00850 6-phosphofructokinase 1 [EC:2.7.1.11]	A0A1S3BH55/1e-70/A0A1S3BH55_CUCME ATP-dependent 6-phosphofructokinase OS=Cucumis melo GN=LOC103489982 PE=3 SV=1	PF00365/6.6E-14/Phosphofructokinase	biological_process:GO:0006002//fructose 6-phosphate metabolic process;cellular_component:GO:0005737//cytoplasm;molecular_function:GO:0046872//metal ion binding;GO:0003872//6-phosphofructokinase activity;GO:0005524//ATP binding;
MC01g0107	XP_020262683.1/2.75244e-16/uncharacterized protein LOC109838670 [Asparagus officinalis]	NA	NA	I3SWC9/6e-14/I3SWC9_LOTJA Uncharacterized protein OS=Lotus japonicus PE=2 SV=1	PTHR31704:SF7/3.2E-13/--	NA
MC01g0108	ART65049.1/3.0033e-27/photosystem I assembly protein Ycf1 (chloroplast) [Gynostemma cardiospermum]	A0A393/7e-28/ TI214_COFAR Protein TIC 214 OS=Coffea arabica GN=TIC214 PE=3 SV=1	NA	D3WFN1/3e-26/D3WFN1_TROAR Protein TIC 214 OS=Trochodendron aralioides GN=ycf1 PE=3 SV=1	PTHR33163/6.7E-39/--	NA
MC01g0109	XP_022156044.1/0/rRNA biogenesis protein RRP5 isoform X2 [Momordica charantia]	F4J8K6/0.0/ RRP5_ARATH rRNA biogenesis protein RRP5 OS=Arabidopsis thaliana GN=RRP5 PE=2 SV=2	mcha:111023013/0.0/rRNA biogenesis protein RRP5 isoform X1; K14792 rRNA biogenesis protein RRP5	A0A0A0L3Z5/0.0/A0A0A0L3Z5_CUCSA Uncharacterized protein OS=Cucumis sativus GN=Csa_4G553660 PE=4 SV=1	PF00575/3.1E-16/S1 RNA binding domain	biological_process:GO:0006397//mRNA processing;cellular_component:GO:0005634//nucleus;molecular_function:GO:0003676//nucleic acid binding;
MC01g0110	NA	NA	NA	NA	NA	NA
MC01g0111	XP_022153214.1/1.06993e-35/uncharacterized protein LOC111020765 [Momordica charantia]	NA	nta:107828690/4e-08/kinesin-13A-like; K10393 kinesin family member 2/24	A5C3A7/8e-19/A5C3A7_VITVI Uncharacterized protein OS=Vitis vinifera GN=VITISV_002584 PE=4 SV=1	PF13966/4.2E-9/zinc-binding in reverse transcriptase	NA
MC01g0112	XP_022156032.1/3.36584e-104/dihydroneopterin aldolase 2-like [Momordica charantia]	Q9SF23/4e-43/ FOLB1_ARATH Dihydroneopterin aldolase 1 OS=Arabidopsis thaliana GN=FOLB1 PE=1 SV=1	mcha:111023005/5e-105/dihydroneopterin aldolase 2-like; K01633 7,8-dihydroneopterin aldolase/epimerase/oxygenase [EC:4.1.2.25 5.1.99.8 1.13.11.81]	A0A0A0KU85/2e-84/A0A0A0KU85_CUCSA 7,8-dihydroneopterin aldolase OS=Cucumis sativus GN=Csa_4G026280 PE=3 SV=1	PTHR20941/7.6E-43/--	biological_process:GO:0046654//tetrahydrofolate biosynthetic process;GO:0046656//folic acid biosynthetic process;molecular_function:GO:0004150//dihydroneopterin aldolase activity;
MC01g0113	XP_022156042.1/0/GDSL esterase/lipase At5g55050-like [Momordica charantia]	Q9FIA1/3e-90/ GDL87_ARATH GDSL esterase/lipase At5g55050 OS=Arabidopsis thaliana GN=At5g55050 PE=2 SV=1	ats:109773794/5e-44/uncharacterized protein LOC109773794; K14209 solute carrier family 36 (proton-coupled amino acid transporter)	A0A1S3BM17/2e-140/A0A1S3BM17_CUCME GDSL esterase/lipase At5g55050 OS=Cucumis melo GN=LOC103491100 PE=3 SV=1	PTHR22835:SF116/1.6E-139/--	molecular_function:GO:0016788//hydrolase activity, acting on ester bonds;
MC01g0114	XP_022156038.1/0/protein PLASTID TRANSCRIPTIONALLY ACTIVE 14 isoform X2 [Momordica charantia]	Q84JF5/0.0/ PTA14_ARATH Protein PLASTID TRANSCRIPTIONALLY ACTIVE 14 OS=Arabidopsis thaliana GN=PTAC14 PE=1 SV=1	fve:101298121/2e-17/ribulose-1,5 bisphosphate carboxylase/oxygenase large subunit N-methyltransferase, chloroplastic; K00592 [ribulose-bisphosphate carboxylase]/[fructose-bisphosphate aldolase]-lysine N-methyltransferase [EC:2.1.1.127 2.1.1.259]	A0A1S3B1I5/0.0/A0A1S3B1I5_CUCME protein PLASTID TRANSCRIPTIONALLY ACTIVE 14 isoform X2 OS=Cucumis melo GN=LOC103484777 PE=4 SV=1	PS50280/8.893/SET domain profile.	NA
MC01g0115	YP_009326027.1/3.09616e-71/ribosomal protein L16 (chloroplast) [Citrullus lanatus] &gt;YP_009348069.1 ribosomal protein L16 (plastid) [Citrullus mucosospermus] &gt;YP_009420832.1 ribosomal protein L16 (chloroplast) [Citrullus colocynthis] &gt;APD52518.1 ribosomal protein L16 (chloroplast) [Citrullus lanatus] &gt;APW82755.1 ribosomal protein L16 (plastid) [Citrullus mucosospermus] &gt;APW82840.1 r…	B1NWI7/4e-72/ RK16_MANES 50S ribosomal protein L16, chloroplastic OS=Manihot esculenta GN=rpl16 PE=3 SV=1	hbr:10351940/2e-71/rpl16, HebrCp080; ribosomal protein L16; K02878 large subunit ribosomal protein L16	A0A1P8LF95/1e-70/A0A1P8LF95_CITLA Ribosomal protein L16 OS=Citrullus lanatus subsp. vulgaris GN=rpl16 PE=3 SV=1	PR00060/1.2E-40/Ribosomal protein L16 signature	biological_process:GO:0006412//translation;cellular_component:GO:0005840//ribosome;GO:0009507//chloroplast;molecular_function:GO:0003735//structural constituent of ribosome;GO:0019843//rRNA binding;
MC01g0116	XP_022156054.1/0/uncharacterized protein LOC111023023 [Momordica charantia]	Q66S17/2e-07/ NATT3_THANI Natterin-3 OS=Thalassophryne nattereri PE=1 SV=1	NA	D7U3H5/0.0/D7U3H5_VITVI Uncharacterized protein OS=Vitis vinifera GN=VIT_07s0005g06000 PE=4 SV=1	SM00791/6.5E-6/--	biological_process:GO:0009405//pathogenesis;cellular_component:GO:0005576//extracellular region;
MC01g0117	XP_022156054.1/4.44944e-39/uncharacterized protein LOC111023023 [Momordica charantia]	NA	NA	D7U3H9/7e-13/D7U3H9_VITVI Uncharacterized protein OS=Vitis vinifera GN=VIT_07s0005g06060 PE=4 SV=1	NA	biological_process:GO:0009405//pathogenesis;cellular_component:GO:0005576//extracellular region;
MC01g0118	XP_009334092.1/3.56181e-13/PREDICTED: 50S ribosomal protein L12, chloroplastic-like [Pyrus x bretschneideri]	P36212/3e-14/ RK123_ARATH 50S ribosomal protein L12-3, chloroplastic OS=Arabidopsis thaliana GN=RPL12C PE=2 SV=2	pxb:103926937/5e-14/50S ribosomal protein L12, chloroplastic-like; K02935 large subunit ribosomal protein L7/L12	M5XA31/1e-12/M5XA31_PRUPE Uncharacterized protein OS=Prunus persica GN=PRUPE_ppa011994mg PE=3 SV=1	PD001326/9.0E-11/RIBOSOMAL L7/L12 50S RIBONUCLEOPROTEIN CHLOROPLAST L12 PLASTID DIRECT SEQUENCING PEPTIDE	biological_process:GO:0006412//translation;cellular_component:GO:0005840//ribosome;molecular_function:GO:0003735//structural constituent of ribosome;
MC01g0119	XP_022154934.1/1.88388e-140/uncharacterized protein LOC111022081 [Momordica charantia]	NA	NA	D7U3H5/4e-44/D7U3H5_VITVI Uncharacterized protein OS=Vitis vinifera GN=VIT_07s0005g06000 PE=4 SV=1	PTHR39244/1.8E-38/--	biological_process:GO:0009405//pathogenesis;cellular_component:GO:0005576//extracellular region;
MC01g0120	XP_022154939.1/0/protein KOKOPELLI isoform X2 [Momordica charantia]	Q9FFP2/1e-11/ KPL_ARATH Protein KOKOPELLI OS=Arabidopsis thaliana GN=KPL PE=2 SV=1	NA	A0A1S3ATG7/6e-109/A0A1S3ATG7_CUCME uncharacterized protein LOC103482539 isoform X2 OS=Cucumis melo GN=LOC103482539 PE=4 SV=1	NA	NA
MC01g0121	XP_002511520.1/2.35191e-09/PREDICTED: uncharacterized protein LOC8277362 [Ricinus communis] &gt;EEF52122.1 conserved hypothetical protein [Ricinus communis]	NA	NA	B9R945/9e-09/B9R945_RICCO Uncharacterized protein OS=Ricinus communis GN=RCOM_1513690 PE=4 SV=1	NA	cellular_component:GO:0016021//integral component of membrane;
MC01g0122	XP_022154935.1/0/uncharacterized protein LOC111022083 isoform X1 [Momordica charantia]	NA	NA	A0A1S3B5Y3/0.0/A0A1S3B5Y3_CUCME uncharacterized protein LOC103486131 OS=Cucumis melo GN=LOC103486131 PE=4 SV=1	PF03364/8.3E-22/Polyketide cyclase / dehydrase and lipid transport	NA
MC01g0123	XP_022154931.1/0/protein KRI1 homolog [Momordica charantia]	Q0V8M0/3e-38/ KRI1_BOVIN Protein KRI1 homolog OS=Bos taurus GN=KRI1 PE=2 SV=3	mcha:111022079/0.0/protein KRI1 homolog; K14786 protein KRI1	A0A0A0KYR7/0.0/A0A0A0KYR7_CUCSA Uncharacterized protein OS=Cucumis sativus GN=Csa_4G418560 PE=4 SV=1	PF12936/7.0E-25/KRI1-like family C-terminal	NA
MC01g0124	CAA25038.1/6.20985e-29/unnamed protein product (mitochondrion) [Oenothera villaricae]	P08744/8e-29/ COX2_PEA Cytochrome c oxidase subunit 2 OS=Pisum sativum GN=COX2 PE=3 SV=2	zju:107406163/4e-29/uncharacterized protein LOC107406163; K02261 cytochrome c oxidase subunit 2	A0A142BZ12/1e-27/A0A142BZ12_ZIZJJ Cytochrome c oxidase subunit 2 OS=Ziziphus jujuba GN=cox2 PE=3 SV=1	PTHR22888:SF9/4.4E-20/--	biological_process:GO:0022900//electron transport chain;GO:0042773//ATP synthesis coupled electron transport;cellular_component:GO:0005743//mitochondrial inner membrane;GO:0016021//integral component of membrane;GO:0070469//respiratory chain;GO:0005751//mitochondrial respiratory chain complex IV;molecular_function:GO:0004129//cytochrome-c oxidase activity;GO:0005507//copper ion binding;
MC01g0125	XP_022154912.1/0/ultraviolet-B receptor UVR8 isoform X1 [Momordica charantia]	Q9FN03/3e-43/ UVR8_ARATH Ultraviolet-B receptor UVR8 OS=Arabidopsis thaliana GN=UVR8 PE=1 SV=1	atr:110008293/2e-36/ultraviolet-B receptor UVR8-like; K10615 E3 ubiquitin-protein ligase HERC4 [EC:2.3.2.26]	A0A1S3B5Y7/0.0/A0A1S3B5Y7_CUCME ultraviolet-B receptor UVR8 isoform X1 OS=Cucumis melo GN=LOC103486133 PE=4 SV=1	PS50012/15.408/Regulator of chromosome condensation (RCC1) repeat profile.	NA
MC01g0126	XP_022154910.1/0/aspartic proteinase nepenthesin-1 [Momordica charantia]	Q766C3/2e-150/ NEP1_NEPGR Aspartic proteinase nepenthesin-1 OS=Nepenthes gracilis GN=nep1 PE=1 SV=1	mus:103982469/2e-93/aspartic proteinase nepenthesin-1-like; K01381 saccharopepsin [EC:3.4.23.25]	A0A1S3B573/0.0/A0A1S3B573_CUCME aspartic proteinase nepenthesin-1 OS=Cucumis melo GN=LOC103486136 PE=3 SV=1	PR00792/6.1E-7/Pepsin (A1) aspartic protease family signature	molecular_function:GO:0004190//aspartic-type endopeptidase activity;
MC01g0127	XP_022154927.1/5.74015e-79/auxin-responsive protein SAUR32-like [Momordica charantia]	Q9ZUZ3/2e-18/ SAU32_ARATH Auxin-responsive protein SAUR32 OS=Arabidopsis thaliana GN=SAUR32 PE=2 SV=1	mcha:111022073/9e-80/auxin-responsive protein SAUR32-like; K14488 SAUR family protein	A0A0A0L2M8/2e-47/A0A0A0L2M8_CUCSA SAUR family protein OS=Cucumis sativus GN=Csa_4G556180 PE=4 SV=1	PTHR31374/1.5E-50/--	biological_process:GO:0009733//response to auxin;
MC01g0128	XP_008442223.1/0/PREDICTED: serine/threonine-protein kinase RHS3-like [Cucumis melo]	Q1PFB9/0.0/ AGC17_ARATH Serine/threonine-protein kinase AGC1-7 OS=Arabidopsis thaliana GN=AGC1-7 PE=1 SV=1	han:110926174/0.0/serine/threonine-protein kinase D6PKL2-like; K08286 protein-serine/threonine kinase [EC:2.7.11.-]	A0A1S3B5Z2/0.0/A0A1S3B5Z2_CUCME serine/threonine-protein kinase RHS3-like OS=Cucumis melo GN=LOC103486139 PE=4 SV=1	PTHR24351/4.7E-280/--	molecular_function:GO:0005524//ATP binding;GO:0004672//protein kinase activity;
MC01g0129	XP_022154914.1/0/cyclin-dependent kinase E-1 [Momordica charantia]	Q336M2/0.0/ CDKE1_ORYSJ Cyclin-dependent kinase E-1 OS=Oryza sativa subsp. japonica GN=CDKE-1 PE=2 SV=2	mcha:111022062/0.0/cyclin-dependent kinase E-1; K02208 cyclin-dependent kinase 8/11 [EC:2.7.11.22 2.7.11.23]	A0A1S3B4R7/0.0/A0A1S3B4R7_CUCME LOW QUALITY PROTEIN: cyclin-dependent kinase E-1 OS=Cucumis melo GN=LOC103486140 PE=3 SV=1	PF00069/2.1E-43/Protein kinase domain	molecular_function:GO:0008353//RNA polymerase II carboxy-terminal domain kinase activity;GO:0004674//protein serine/threonine kinase activity;GO:0005524//ATP binding;
MC01g0130	XP_022154917.1/0/FT-interacting protein 1-like [Momordica charantia] &gt;XP_022154918.1 FT-interacting protein 1-like [Momordica charantia]	Q9FL59/0.0/ FTIP1_ARATH FT-interacting protein 1 OS=Arabidopsis thaliana GN=FTIP1 PE=1 SV=1	boe:106315405/0.0/protein QUIRKY-like; K00549 5-methyltetrahydropteroyltriglutamate--homocysteine methyltransferase [EC:2.1.1.14]	A0A0A0L1D6/0.0/A0A0A0L1D6_CUCSA Uncharacterized protein OS=Cucumis sativus GN=Csa_4G567200 PE=4 SV=1	PS50004/13.135/C2 domain profile.	cellular_component:GO:0016021//integral component of membrane;
MC01g0131	XP_022154933.1/0/gamma-tubulin complex component 3 [Momordica charantia]	Q9FG37/0.0/ GACP3_ARATH Gamma-tubulin complex component 3 OS=Arabidopsis thaliana GN=GCP3 PE=1 SV=1	mcha:111022080/0.0/gamma-tubulin complex component 3; K16570 gamma-tubulin complex component 3	A0A0A0KYU4/0.0/A0A0A0KYU4_CUCSA Gamma-tubulin complex component OS=Cucumis sativus GN=Csa_4G561690 PE=3 SV=1	PTHR19302:SF14/1.8E-303/--	biological_process:GO:0007020//microtubule nucleation;cellular_component:GO:0000922//spindle pole;GO:0005815//microtubule organizing center;GO:0005874//microtubule;GO:0005737//cytoplasm;molecular_function:GO:0043015//gamma-tubulin binding;
MC01g0132	XP_022154920.1/0/E3 ubiquitin-protein ligase SINAT2-like [Momordica charantia] &gt;XP_022154921.1 E3 ubiquitin-protein ligase SINAT2-like [Momordica charantia]	Q9M2P4/0.0/ SINA2_ARATH E3 ubiquitin-protein ligase SINAT2 OS=Arabidopsis thaliana GN=SINAT2 PE=1 SV=1	mcha:111022066/0.0/E3 ubiquitin-protein ligase SINAT2-like; K04506 E3 ubiquitin-protein ligase SIAH1 [EC:2.3.2.27]	A0A218SEB0/0.0/A0A218SEB0_MANES Uncharacterized protein OS=Manihot esculenta GN=MANES_09G037200 PE=4 SV=1	PTHR10315/3.7E-204/--	NA
MC01g0133	XP_022154911.1/0/uncharacterized protein LOC111022059 [Momordica charantia]	NA	NA	A0A1S3B599/0.0/A0A1S3B599_CUCME uncharacterized protein LOC103486163 OS=Cucumis melo GN=LOC103486163 PE=4 SV=1	PTHR16897/0.0/--	NA
MC01g0134	CAN75156.1/4.75805e-14/hypothetical protein VITISV_042643 [Vitis vinifera]	NA	NA	A5BZG3/2e-13/A5BZG3_VITVI Uncharacterized protein OS=Vitis vinifera GN=VITISV_042643 PE=4 SV=1	NA	NA
MC01g0135	XP_022154917.1/0/FT-interacting protein 1-like [Momordica charantia] &gt;XP_022154918.1 FT-interacting protein 1-like [Momordica charantia]	Q9FL59/0.0/ FTIP1_ARATH FT-interacting protein 1 OS=Arabidopsis thaliana GN=FTIP1 PE=1 SV=1	boe:106315405/0.0/protein QUIRKY-like; K00549 5-methyltetrahydropteroyltriglutamate--homocysteine methyltransferase [EC:2.1.1.14]	A0A0A0L1D6/0.0/A0A0A0L1D6_CUCSA Uncharacterized protein OS=Cucumis sativus GN=Csa_4G567200 PE=4 SV=1	PS50004/13.135/C2 domain profile.	cellular_component:GO:0016021//integral component of membrane;
MC01g0136	XP_022151673.1/0/protein ROOT PRIMORDIUM DEFECTIVE 1 [Momordica charantia]	Q689D6/0.0/ RPD1_ARATH Protein ROOT PRIMORDIUM DEFECTIVE 1 OS=Arabidopsis thaliana GN=RPD1 PE=1 SV=1	csat:104746010/1e-09/60S ribosomal protein L19-2; K02885 large subunit ribosomal protein L19e	A0A1S4DS47/0.0/A0A1S4DS47_CUCME protein ROOT PRIMORDIUM DEFECTIVE 1 OS=Cucumis melo GN=LOC103504628 PE=4 SV=1	PTHR31476:SF9/4.4E-265/--	NA
MC01g0137	XP_022151635.1/0/adenylosuccinate synthetase 2, chloroplastic-like [Momordica charantia]	Q6T7E8/0.0/ PURA_TOBAC Adenylosuccinate synthetase, chloroplastic OS=Nicotiana tabacum GN=PURA PE=2 SV=1	mcha:111019542/0.0/adenylosuccinate synthetase 2, chloroplastic-like; K01939 adenylosuccinate synthase [EC:6.3.4.4]	A0A1S3B4T1/0.0/A0A1S3B4T1_CUCME Adenylosuccinate synthetase, chloroplastic OS=Cucumis melo GN=LOC103486156 PE=3 SV=1	PF00709/4.9E-168/Adenylosuccinate synthetase	biological_process:GO:0044208//'de novo' AMP biosynthetic process;cellular_component:GO:0009507//chloroplast;molecular_function:GO:0000287//magnesium ion binding;GO:0005525//GTP binding;GO:0004019//adenylosuccinate synthase activity;
MC01g0138	XP_022151623.1/0/uncharacterized protein LOC111019538 [Momordica charantia]	NA	NA	A0A1S3B593/0.0/A0A1S3B593_CUCME uncharacterized protein LOC103486160 isoform X6 OS=Cucumis melo GN=LOC103486160 PE=4 SV=1	PTHR37743/3.2E-214/--	NA
MC01g0139	KGN54873.1/1.53851e-33/hypothetical protein Csa_4G569720 [Cucumis sativus]	NA	NA	A0A0A0KZF7/6e-33/A0A0A0KZF7_CUCSA Uncharacterized protein OS=Cucumis sativus GN=Csa_4G569720 PE=4 SV=1	PTHR36616:SF2/2.2E-33/--	NA
MC01g0140	KGN54873.1/7.99665e-30/hypothetical protein Csa_4G569720 [Cucumis sativus]	NA	NA	A0A0A0KZF7/3e-29/A0A0A0KZF7_CUCSA Uncharacterized protein OS=Cucumis sativus GN=Csa_4G569720 PE=4 SV=1	PTHR36616:SF2/5.3E-30/--	NA
MC01g0141	XP_022151635.1/0/adenylosuccinate synthetase 2, chloroplastic-like [Momordica charantia]	Q6T7E8/0.0/ PURA_TOBAC Adenylosuccinate synthetase, chloroplastic OS=Nicotiana tabacum GN=PURA PE=2 SV=1	mcha:111019542/0.0/adenylosuccinate synthetase 2, chloroplastic-like; K01939 adenylosuccinate synthase [EC:6.3.4.4]	A0A1S3B4T1/0.0/A0A1S3B4T1_CUCME Adenylosuccinate synthetase, chloroplastic OS=Cucumis melo GN=LOC103486156 PE=3 SV=1	PTHR11846:SF4/3.9E-300/--	biological_process:GO:0044208//'de novo' AMP biosynthetic process;cellular_component:GO:0009507//chloroplast;molecular_function:GO:0000287//magnesium ion binding;GO:0005525//GTP binding;GO:0004019//adenylosuccinate synthase activity;
MC01g0142	XP_022151658.1/0/zinc finger protein WIP2-like [Momordica charantia]	Q9SVY1/2e-130/ ZWIP2_ARATH Zinc finger protein WIP2 OS=Arabidopsis thaliana GN=WIP2 PE=1 SV=1	lja:Lj3g3v0323160.2/5e-17/Lj3g3v0323160.2; -; K12309 beta-galactosidase [EC:3.2.1.23]	A0A1S3B589/5e-159/A0A1S3B589_CUCME zinc finger protein WIP2 OS=Cucumis melo GN=LOC103486151 PE=4 SV=1	PTHR10593/2.0E-22/--	molecular_function:GO:0003676//nucleic acid binding;
MC01g0143	XP_022151662.1/0/carboxyl-terminal-processing peptidase 3, chloroplastic [Momordica charantia]	F4J3G5/0.0/ CTPA3_ARATH Carboxyl-terminal-processing peptidase 3, chloroplastic OS=Arabidopsis thaliana GN=CTPA3 PE=3 SV=1	mus:103990436/3e-79/carboxyl-terminal-processing peptidase 2, chloroplastic isoform X1; K03797 carboxyl-terminal processing protease [EC:3.4.21.102]	A0A1S3B583/0.0/A0A1S3B583_CUCME carboxyl-terminal-processing peptidase 3, chloroplastic isoform X1 OS=Cucumis melo GN=LOC103486149 PE=4 SV=1	SM00245/7.5E-63/tail specific protease	molecular_function:GO:0008236//serine-type peptidase activity;
MC01g0144	XP_006387570.1/2.31225e-11/hypothetical protein POPTR_0831s00200g [Populus trichocarpa] &gt;ERP46484.1 hypothetical protein POPTR_0831s00200g [Populus trichocarpa]	NA	NA	F6HL53/2e-11/F6HL53_VITVI Uncharacterized protein OS=Vitis vinifera GN=VIT_08s0007g08000 PE=4 SV=1	PTHR33659/8.7E-22/--	cellular_component:GO:0016021//integral component of membrane;
MC01g0145	XP_022151616.1/0/DNA-dependent metalloprotease WSS1-like isoform X1 [Momordica charantia] &gt;XP_022151618.1 DNA-dependent metalloprotease WSS1-like isoform X1 [Momordica charantia]	P38838/1e-32/ WSS1_YEAST DNA-dependent metalloprotease WSS1 OS=Saccharomyces cerevisiae (strain ATCC 204508 / S288c) GN=WSS1 PE=1 SV=1	cann:107878552/2e-06/probable E3 ubiquitin-protein ligase ARI7; K11968 ariadne-1 [EC:2.3.2.27]	A0A1S4DV14/0.0/A0A1S4DV14_CUCME LOW QUALITY PROTEIN: DNA-dependent metalloprotease WSS1-like OS=Cucumis melo GN=LOC103486153 PE=4 SV=1	PTHR23153/8.7E-91/--	molecular_function:GO:0046872//metal ion binding;GO:0008237//metallopeptidase activity;
MC01g0146	XP_020101017.1/2.46079e-34/uncharacterized protein LOC109718933 isoform X2 [Ananas comosus] &gt;XP_020101018.1 uncharacterized protein LOC109718933 isoform X2 [Ananas comosus]	NA	mdm:103449283/7e-10/ATPase WRNIP1; K07478 putative ATPase	A0A199UW10/2e-28/A0A199UW10_ANACO Uncharacterized protein OS=Ananas comosus GN=ACMD2_25538 PE=4 SV=1	PF12776/2.0E-8/Myb/SANT-like DNA-binding domain	NA
MC01g0147	XP_022151667.1/0/fructokinase-like 2, chloroplastic [Momordica charantia]	F4I0K2/0.0/ SCKL2_ARATH Fructokinase-like 2, chloroplastic OS=Arabidopsis thaliana GN=FLN2 PE=1 SV=2	cit:102631467/2e-53/probable fructokinase-5; K00847 fructokinase [EC:2.7.1.4]	A0A0A0L422/0.0/A0A0A0L422_CUCSA Uncharacterized protein OS=Cucumis sativus GN=Csa_4G571770 PE=4 SV=1	PTHR10584:SF155/1.1E-263/--	molecular_function:GO:0016301//kinase activity;
MC01g0148	XP_022151631.1/0/serine/threonine-protein kinase Nek6 [Momordica charantia] &gt;XP_022151632.1 serine/threonine-protein kinase Nek6 [Momordica charantia] &gt;XP_022151633.1 serine/threonine-protein kinase Nek6 [Momordica charantia] &gt;XP_022151634.1 serine/threonine-protein kinase Nek6 [Momordica charantia]	Q9LT35/2e-164/ NEK6_ARATH Serine/threonine-protein kinase Nek6 OS=Arabidopsis thaliana GN=NEK6 PE=3 SV=1	mcha:111019541/0.0/serine/threonine-protein kinase Nek6; K08857 NIMA (never in mitosis gene a)-related kinase 1/4/5 [EC:2.7.11.1]	A0A1S3B618/0.0/A0A1S3B618_CUCME serine/threonine-protein kinase Nek6 isoform X2 OS=Cucumis melo GN=LOC103486166 PE=4 SV=1	PTHR24362/5.5E-194/--	molecular_function:GO:0005524//ATP binding;GO:0004672//protein kinase activity;
MC01g0149	XP_018834413.1/3.7787e-11/PREDICTED: arabinogalactan peptide 23-like [Juglans regia]	NA	NA	A0A059DIY4/1e-09/A0A059DIY4_EUCGR Uncharacterized protein (Fragment) OS=Eucalyptus grandis GN=EUGRSUZ_A02403 PE=4 SV=1	PTHR34672/8.4E-18/--	cellular_component:GO:0016021//integral component of membrane;
MC01g0150	XP_022151670.1/4.26819e-124/zinc finger A20 and AN1 domain-containing stress-associated protein 8-like [Momordica charantia] &gt;XP_022151671.1 zinc finger A20 and AN1 domain-containing stress-associated protein 8-like [Momordica charantia]	A3BDI8/1e-69/ SAP8_ORYSJ Zinc finger A20 and AN1 domain-containing stress-associated protein 8 OS=Oryza sativa subsp. japonica GN=SAP8 PE=2 SV=1	NA	A5BFH0/9e-82/A5BFH0_VITVI Uncharacterized protein OS=Vitis vinifera GN=VIT_08s0007g07950 PE=4 SV=1	PF01428/1.3E-8/AN1-like Zinc finger	molecular_function:GO:0003677//DNA binding;GO:0008270//zinc ion binding;
MC01g0151	XP_022151663.1/0/probably inactive leucine-rich repeat receptor-like protein kinase At5g06940 [Momordica charantia]	Q9FL51/0.0/ Y5694_ARATH Probably inactive leucine-rich repeat receptor-like protein kinase At5g06940 OS=Arabidopsis thaliana GN=At5g06940 PE=3 SV=1	hbr:110659310/1e-159/probably inactive leucine-rich repeat receptor-like protein kinase At5g06940; K04733 interleukin-1 receptor-associated kinase 4 [EC:2.7.11.1]	A0A1S3B622/0.0/A0A1S3B622_CUCME probably inactive leucine-rich repeat receptor-like protein kinase At5g06940 OS=Cucumis melo GN=LOC103486170 PE=4 SV=1	PTHR27000/0.0/--	cellular_component:GO:0016021//integral component of membrane;molecular_function:GO:0005524//ATP binding;GO:0004672//protein kinase activity;
MC01g0152	XP_022151672.1/0/uncharacterized protein LOC111019581 [Momordica charantia]	P70196/7e-06/ TRAF6_MOUSE TNF receptor-associated factor 6 OS=Mus musculus GN=Traf6 PE=1 SV=2	gmx:100819268/9e-172/uncharacterized LOC100819268; K12501 homogentisate solanesyltransferase [EC:2.5.1.117]	A0A1S3B4U5/0.0/A0A1S3B4U5_CUCME glutamic acid-rich protein OS=Cucumis melo GN=LOC103486171 PE=4 SV=1	PTHR10131/8.7E-51/--	molecular_function:GO:0008270//zinc ion binding;
MC01g0153	XP_022151640.1/4.10852e-78/E3 ubiquitin-protein ligase RNF181-like [Momordica charantia]	Q8LPN7/4e-14/ RNG1L_ARATH E3 ubiquitin-protein ligase RING1-like OS=Arabidopsis thaliana GN=At3g19950 PE=1 SV=1	cmo:103497006/5e-38/RING finger protein 165-like; K17821 RING finger protein 165	A0A1S4DUZ4/4e-43/A0A1S4DUZ4_CUCME E3 ubiquitin-protein ligase RNF181-like OS=Cucumis melo GN=LOC107990564 PE=4 SV=1	SM00184/1.0E-8/Ring finger	molecular_function:GO:0016874//ligase activity;
MC01g0154	XP_022151624.1/0/uncharacterized protein LOC111019540 [Momordica charantia] &gt;XP_022151625.1 uncharacterized protein LOC111019540 [Momordica charantia] &gt;XP_022151626.1 uncharacterized protein LOC111019540 [Momordica charantia] &gt;XP_022151627.1 uncharacterized protein LOC111019540 [Momordica charantia] &gt;XP_022151629.1 uncharacterized protein LOC111019540 [Momordica charantia] &gt;XP_0221…	NA	NA	A0A1S3B5A8/0.0/A0A1S3B5A8_CUCME uncharacterized protein LOC103486172 OS=Cucumis melo GN=LOC103486172 PE=4 SV=1	PTHR31344/0.0/--	NA
MC01g0155	XP_022151664.1/4.36798e-107/protein cornichon homolog 1-like isoform X1 [Momordica charantia] &gt;XP_022151665.1 protein cornichon homolog 1-like isoform X1 [Momordica charantia]	Q9C7D7/4e-47/ CNIH1_ARATH Protein cornichon homolog 1 OS=Arabidopsis thaliana GN=At3g12180 PE=2 SV=1	mcha:111019577/6e-108/protein cornichon homolog 1-like isoform X1; K20368 protein cornichon	A0A1S3B5Z0/9e-89/A0A1S3B5Z0_CUCME protein cornichon homolog 1 isoform X1 OS=Cucumis melo GN=LOC103486176 PE=4 SV=1	PTHR12290:SF18/1.6E-46/--	biological_process:GO:0006810//transport;cellular_component:GO:0016021//integral component of membrane;
MC01g0156	XP_022134303.1/8.4849e-11/uncharacterized protein LOC111006597 [Momordica charantia]	NA	NA	NA	NA	NA
MC01g0157	NA	NA	NA	NA	NA	NA
MC01g0158	NA	NA	NA	NA	NA	NA
MC01g0159	XP_022156417.1/7.42894e-24/F-box protein VBF-like [Momordica charantia]	Q949S5/3e-14/ P2B11_ARATH F-box protein PP2-B11 OS=Arabidopsis thaliana GN=PP2B11 PE=1 SV=1	NA	A0A0A0LLX5/6e-19/A0A0A0LLX5_CUCSA Uncharacterized protein OS=Cucumis sativus GN=Csa_2G032230 PE=4 SV=1	PTHR32278/2.6E-18/--	NA
MC01g0160	XP_022151653.1/1.20822e-83/uncharacterized protein LOC111019565 [Momordica charantia]	NA	NA	A0A067KZT1/2e-71/A0A067KZT1_JATCU Uncharacterized protein OS=Jatropha curcas GN=JCGZ_06813 PE=4 SV=1	PTHR31339/8.6E-70/--	NA
MC01g0161	XP_008460802.1/0/PREDICTED: probable inactive leucine-rich repeat receptor-like protein kinase At1g66830 [Cucumis melo]	Q9ZU46/5e-134/ ZAR1_ARATH Receptor protein kinase-like protein ZAR1 OS=Arabidopsis thaliana GN=ZAR1 PE=1 SV=1	mcha:111008868/5e-80/probable inactive receptor kinase At1g48480; K04733 interleukin-1 receptor-associated kinase 4 [EC:2.7.11.1]	A0A1S3CEG0/0.0/A0A1S3CEG0_CUCME probable inactive leucine-rich repeat receptor-like protein kinase At1g66830 OS=Cucumis melo GN=LOC103499564 PE=4 SV=1	PR00019/5.5E-5/Leucine-rich repeat signature	cellular_component:GO:0016021//integral component of membrane;molecular_function:GO:0005524//ATP binding;GO:0004672//protein kinase activity;
MC01g0162	XP_022151649.1/0/polygalacturonase inhibitor-like [Momordica charantia]	Q05091/3e-152/ PGIP_PYRCO Polygalacturonase inhibitor OS=Pyrus communis GN=PGIP PE=1 SV=1	thj:104803706/1e-65/LRR receptor-like serine/threonine-protein kinase ERECTA; K20718 LRR receptor-like serine/threonine-protein kinase ERECTA [EC:2.7.11.1]	A0A1W6IYI7/0.0/A0A1W6IYI7_MOMCH Pgip2 OS=Momordica charantia PE=2 SV=1	PTHR27000:SF136/3.3E-183/--	NA
MC01g0163	XP_022141406.1/7.41492e-18/uncharacterized protein LOC111011816 [Momordica charantia]	NA	NA	A0A1S3BE50/2e-16/A0A1S3BE50_CUCME uncharacterized protein LOC103488633 isoform X4 OS=Cucumis melo GN=LOC103488633 PE=4 SV=1	NA	NA
MC01g0164	OMP13171.1/8.04756e-61/hypothetical protein COLO4_02154 [Corchorus olitorius]	NA	vvi:109124299/1e-25/ATP synthase subunit alpha, chloroplastic-like; K02111 F-type H+-transporting ATPase subunit alpha [EC:3.6.3.14]	A0A1R3L1H2/3e-60/A0A1R3L1H2_9ROSI Uncharacterized protein OS=Corchorus olitorius GN=COLO4_02154 PE=4 SV=1	NA	cellular_component:GO:0005739//mitochondrion;GO:0009507//chloroplast;
MC01g0165	XP_022151651.1/0/7-deoxyloganetin glucosyltransferase-like [Momordica charantia]	F8WKW1/0.0/ UGT2_GARJA 7-deoxyloganetin glucosyltransferase OS=Gardenia jasminoides GN=UGT85A24 PE=1 SV=1	mcha:111019561/0.0/7-deoxyloganetin glucosyltransferase-like; K21374 7-deoxyloganetin glucosyltransferase [EC:2.4.1.324]	A0A061E344/0.0/A0A061E344_THECC Glycosyltransferase OS=Theobroma cacao GN=TCM_007442 PE=3 SV=1	PTHR11926:SF286/8.1E-272/--	NA
MC01g0166	XP_022151660.1/7.03047e-125/nuclear transcription factor Y subunit A-7-like isoform X1 [Momordica charantia]	Q84JP1/7e-31/ NFYA7_ARATH Nuclear transcription factor Y subunit A-7 OS=Arabidopsis thaliana GN=NFYA7 PE=1 SV=1	mcha:111019574/1e-125/nuclear transcription factor Y subunit A-7-like isoform X1; K08064 nuclear transcription factor Y, alpha	A0A0A0KWA0/1e-86/A0A0A0KWA0_CUCSA Uncharacterized protein OS=Cucumis sativus GN=Csa_4G159320 PE=4 SV=1	PF02045/4.8E-27/CCAAT-binding transcription factor (CBF-B/NF-YA) subunit B	cellular_component:GO:0016602//CCAAT-binding factor complex;molecular_function:GO:0003677//DNA binding;GO:0003700//sequence-specific DNA binding transcription factor activity;
MC01g0167	XP_022151654.1/0/guanylate kinase 2-like [Momordica charantia]	Q9M682/3e-179/ GMK2_ARATH Guanylate kinase 2 OS=Arabidopsis thaliana GN=GK-2 PE=2 SV=1	mcha:111019566/0.0/guanylate kinase 2-like; K00942 guanylate kinase [EC:2.7.4.8]	A0A1S3CDN4/0.0/A0A1S3CDN4_CUCME guanylate kinase 2-like OS=Cucumis melo GN=LOC103499542 PE=4 SV=1	PF00625/4.1E-60/Guanylate kinase	molecular_function:GO:0004385//guanylate kinase activity;
MC01g0168	AFS35547.1/1.57073e-41/photosystem I P700 apoprotein A2, partial (plastid) [Fragaria pentaphylla]	A4GG98/6e-40/ PSAB_PHAVU Photosystem I P700 chlorophyll a apoprotein A2 OS=Phaseolus vulgaris GN=psaB PE=3 SV=1	ghi:107940564/1e-40/photosystem I P700 chlorophyll a apoprotein A2-like; K02690 photosystem I P700 chlorophyll a apoprotein A2	J9Y2Z7/6e-41/J9Y2Z7_9ROSA Photosystem I P700 apoprotein A2 (Fragment) OS=Fragaria pentaphylla GN=psaB PE=4 SV=1	PF00223/1.7E-25/Photosystem I psaA/psaB protein	NA
MC01g0169	XP_022151655.1/0/calcium-dependent protein kinase 32-like [Momordica charantia]	Q6NLQ6/0.0/ CDPKW_ARATH Calcium-dependent protein kinase 32 OS=Arabidopsis thaliana GN=CPK32 PE=1 SV=1	mcha:111019569/0.0/calcium-dependent protein kinase 32-like; K13412 calcium-dependent protein kinase [EC:2.7.11.1]	A0A0H4TDF9/0.0/A0A0H4TDF9_MOMCH Calcium-dependent protein kinase OS=Momordica charantia PE=2 SV=1	PS00108/-/Serine/Threonine protein kinases active-site signature.	molecular_function:GO:0005524//ATP binding;GO:0004672//protein kinase activity;GO:0005509//calcium ion binding;
MC01g0170	XP_022152216.1/0/probable galactinol--sucrose galactosyltransferase 2 [Momordica charantia] &gt;XP_022152217.1 probable galactinol--sucrose galactosyltransferase 2 [Momordica charantia]	Q94A08/0.0/ RFS2_ARATH Probable galactinol--sucrose galactosyltransferase 2 OS=Arabidopsis thaliana GN=RFS2 PE=2 SV=2	mcha:111019993/0.0/probable galactinol--sucrose galactosyltransferase 2; K06617 raffinose synthase [EC:2.4.1.82]	Q27J84/0.0/Q27J84_CUCSA Alkaline alpha galactosidase OS=Cucumis sativus GN=AGA2 PE=2 SV=2	PF05691/0.0/Raffinose synthase or seed imbibition protein Sip1	molecular_function:GO:0016757//transferase activity, transferring glycosyl groups;GO:0003824//catalytic activity;
MC01g0171	XP_022152213.1/0/cellulose synthase A catalytic subunit 3 [UDP-forming]-like [Momordica charantia]	Q941L0/0.0/ CESA3_ARATH Cellulose synthase A catalytic subunit 3 [UDP-forming] OS=Arabidopsis thaliana GN=CESA3 PE=1 SV=2	mcha:111019991/0.0/cellulose synthase A catalytic subunit 3 [UDP-forming]-like; K10999 cellulose synthase A [EC:2.4.1.12]	A0A1S3CDL5/0.0/A0A1S3CDL5_CUCME Cellulose synthase OS=Cucumis melo GN=LOC103499517 PE=3 SV=1	PTHR13301:SF64/0.0/--	biological_process:GO:0030244//cellulose biosynthetic process;GO:0071555//cell wall organization;cellular_component:GO:0016021//integral component of membrane;GO:0005886//plasma membrane;molecular_function:GO:0016760//cellulose synthase (UDP-forming) activity;GO:0046872//metal ion binding;
MC01g0172	XP_016574503.1/9.08198e-24/PREDICTED: uncharacterized protein LOC107872254 [Capsicum annuum]	NA	NA	A0A1U8H0B9/4e-23/A0A1U8H0B9_CAPAN uncharacterized protein LOC107872254 OS=Capsicum annuum GN=LOC107872254 PE=4 SV=1	PTHR33429:SF2/8.8E-25/--	cellular_component:GO:0016021//integral component of membrane;
MC01g0173	XP_008460763.1/0/PREDICTED: 40S ribosomal protein S2-4-like [Cucumis melo]	Q9SCM3/9e-150/ RS24_ARATH 40S ribosomal protein S2-4 OS=Arabidopsis thaliana GN=RPS2D PE=2 SV=1	cmo:103499519/0.0/40S ribosomal protein S2-4-like; K02981 small subunit ribosomal protein S2e	A0A1S3CCQ1/0.0/A0A1S3CCQ1_CUCME 40S ribosomal protein S2-4-like OS=Cucumis melo GN=LOC103499519 PE=3 SV=1	PTHR13718:SF69/1.2E-189/--	biological_process:GO:0006412//translation;cellular_component:GO:0015935//small ribosomal subunit;molecular_function:GO:0003723//RNA binding;GO:0003735//structural constituent of ribosome;
MC01g0174	XP_022152256.1/0/zinc finger AN1 and C2H2 domain-containing stress-associated protein 11-like [Momordica charantia]	Q8VZ42/2e-121/ SAP11_ARATH Zinc finger AN1 and C2H2 domain-containing stress-associated protein 11 OS=Arabidopsis thaliana GN=SAP11 PE=2 SV=1	NA	A0A1S3CD86/2e-165/A0A1S3CD86_CUCME zinc finger AN1 and C2H2 domain-containing stress-associated protein 11-like OS=Cucumis melo GN=LOC103499521 PE=4 SV=1	SM00355/280.0/zinc finger	molecular_function:GO:0008270//zinc ion binding;GO:0003676//nucleic acid binding;
MC01g0175	XP_022134697.1/4.12683e-40/40S ribosomal protein S28-1-like [Momordica charantia]	P46302/3e-36/ RS28_MAIZE 40S ribosomal protein S28 OS=Zea mays GN=RPS28 PE=3 SV=1	mcha:111006903/6e-41/40S ribosomal protein S28-1-like; K02979 small subunit ribosomal protein S28e	A0A1S3CD61/3e-39/A0A1S3CD61_CUCME 40S ribosomal protein S28-1 OS=Cucumis melo GN=LOC103499526 PE=3 SV=1	PS00961/-/Ribosomal protein S28e signature.	biological_process:GO:0006412//translation;cellular_component:GO:0005840//ribosome;molecular_function:GO:0003735//structural constituent of ribosome;
MC01g0176	XP_022152252.1/2.60573e-52/uncharacterized protein LOC111020022 [Momordica charantia]	NA	NA	A0A0A0KYC7/6e-44/A0A0A0KYC7_CUCSA Uncharacterized protein OS=Cucumis sativus GN=Csa_4G166930 PE=4 SV=1	PTHR34267/8.5E-54/--	NA
MC01g0177	XP_022152231.1/0/leucine-rich repeat receptor-like tyrosine-protein kinase PXC3 [Momordica charantia]	O22938/0.0/ PXC3_ARATH Leucine-rich repeat receptor-like tyrosine-protein kinase PXC3 OS=Arabidopsis thaliana GN=PXC3 PE=2 SV=1	atr:18446750/8e-143/receptor protein kinase CLAVATA1; K00924 kinase [EC:2.7.1.-]	A0A1S3CED4/0.0/A0A1S3CED4_CUCME leucine-rich repeat receptor-like tyrosine-protein kinase PXC3 OS=Cucumis melo GN=LOC103499527 PE=4 SV=1	PF00560/0.61/Leucine Rich Repeat	cellular_component:GO:0016021//integral component of membrane;molecular_function:GO:0005524//ATP binding;GO:0004672//protein kinase activity;
MC01g0178	NA	NA	NA	NA	NA	NA
MC01g0179	XP_022152218.1/0/uncharacterized protein LOC111019994 [Momordica charantia]	NA	aip:107632886/3e-15/casein kinase II subunit alpha-like isoform X3; K03097 casein kinase II subunit alpha [EC:2.7.11.1]	A0A0A0KW43/0.0/A0A0A0KW43_CUCSA Uncharacterized protein OS=Cucumis sativus GN=Csa_4G165900 PE=4 SV=1	PF04862/6.8E-56/Protein of unknown function (DUF642)	NA
MC01g0180	XP_022152234.1/3.55586e-168/uncharacterized protein LOC111020004 [Momordica charantia]	NA	NA	A0A1S4E302/3e-90/A0A1S4E302_CUCME uncharacterized protein LOC103499533 OS=Cucumis melo GN=LOC103499533 PE=4 SV=1	PTHR34799/5.2E-27/--	NA
MC01g0181	XP_022152236.1/0/magnesium-chelatase subunit ChlH, chloroplastic [Momordica charantia]	Q9FNB0/0.0/ CHLH_ARATH Magnesium-chelatase subunit ChlH, chloroplastic OS=Arabidopsis thaliana GN=CHLH PE=1 SV=1	mcha:111020006/0.0/magnesium-chelatase subunit ChlH, chloroplastic; K03403 magnesium chelatase subunit H [EC:6.6.1.1]	A0A1S3CCQ6/0.0/A0A1S3CCQ6_CUCME magnesium-chelatase subunit ChlH, chloroplastic OS=Cucumis melo GN=LOC103499529 PE=4 SV=1	PF11965/7.4E-47/Domain of unknown function (DUF3479)	biological_process:GO:0015995//chlorophyll biosynthetic process;molecular_function:GO:0016851//magnesium chelatase activity;
MC01g0182	XP_022152237.1/0/exosome complex component RRP43 [Momordica charantia]	Q96B26/5e-61/ EXOS8_HUMAN Exosome complex component RRP43 OS=Homo sapiens GN=EXOSC8 PE=1 SV=1	mcha:111020008/0.0/exosome complex component RRP43; K12586 exosome complex component RRP43	A0A1S3CD66/0.0/A0A1S3CD66_CUCME exosome complex component RRP43 isoform X1 OS=Cucumis melo GN=LOC103499535 PE=4 SV=1	PTHR11097:SF9/1.2E-152/--	NA
MC01g0183	NA	NA	NA	NA	NA	NA
MC01g0184	XP_022152239.1/3.13931e-176/DTW domain-containing protein 2 [Momordica charantia]	Q8NBA8/3e-20/ DTWD2_HUMAN DTW domain-containing protein 2 OS=Homo sapiens GN=DTWD2 PE=1 SV=1	cvr:CHLNCDRAFT_143813/2e-07/hypothetical protein; K09955 uncharacterized protein	A0A0A0KW36/1e-117/A0A0A0KW36_CUCSA Uncharacterized protein OS=Cucumis sativus GN=Csa_4G165850 PE=4 SV=1	PTHR21392:SF0/8.6E-67/--	NA
MC01g0185	XP_022152250.1/0/villin-2-like [Momordica charantia] &gt;XP_022152251.1 villin-2-like [Momordica charantia]	O81644/0.0/ VILI2_ARATH Villin-2 OS=Arabidopsis thaliana GN=VLN2 PE=1 SV=2	lang:109340845/0.0/villin-3-like; K05768 gelsolin	A0A1S3CD88/0.0/A0A1S3CD88_CUCME villin-2-like OS=Cucumis melo GN=LOC103499539 PE=4 SV=1	PR00597/5.1E-52/Gelsolin family signature	biological_process:GO:0051017//actin filament bundle assembly;molecular_function:GO:0051015//actin filament binding;
MC01g0186	XP_008460778.1/0/PREDICTED: uncharacterized protein LOC103499540 [Cucumis melo]	NA	NA	A0A1S3CD81/0.0/A0A1S3CD81_CUCME uncharacterized protein LOC103499540 OS=Cucumis melo GN=LOC103499540 PE=4 SV=1	PTHR34960:SF1/6.1E-175/--	cellular_component:GO:0016021//integral component of membrane;
MC01g0187	XP_008461858.1/4.9948e-25/PREDICTED: stress-response A/B barrel domain-containing protein At5g22580-like [Cucumis melo]	Q9FK81/4e-15/ Y5258_ARATH Stress-response A/B barrel domain-containing protein At5g22580 OS=Arabidopsis thaliana GN=At5g22580 PE=1 SV=1	NA	A0A1S3CFK4/2e-24/A0A1S3CFK4_CUCME stress-response A/B barrel domain-containing protein At5g22580-like OS=Cucumis melo GN=LOC103500356 PE=4 SV=1	PF07876/5.8E-5/Stress responsive A/B Barrel Domain	NA
MC01g0188	XP_022152229.1/0/ABC transporter A family member 1 isoform X2 [Momordica charantia]	Q84M24/0.0/ AB1A_ARATH ABC transporter A family member 1 OS=Arabidopsis thaliana GN=ABCA1 PE=2 SV=2	mcha:111019999/0.0/ABC transporter A family member 1 isoform X1; K05643 ATP-binding cassette, subfamily A (ABC1), member 3	A0A1S3CCP1/0.0/A0A1S3CCP1_CUCME ABC transporter A family member 1 isoform X6 OS=Cucumis melo GN=LOC103499508 PE=4 SV=1	PTHR19229/0.0/--	cellular_component:GO:0016021//integral component of membrane;molecular_function:GO:0005524//ATP binding;GO:0005215//transporter activity;GO:0016887//ATPase activity;
MC01g0189	XP_022152241.1/0/heat stress transcription factor B-3-like [Momordica charantia]	O22230/9e-66/ HSFB3_ARATH Heat stress transcription factor B-3 OS=Arabidopsis thaliana GN=HSFB3 PE=1 SV=1	mcha:111020012/0.0/heat stress transcription factor B-3-like; K09419 heat shock transcription factor, other eukaryote	B9II85/3e-103/B9II85_POPTR Heat Stress Transcription Factor family protein OS=Populus trichocarpa GN=POPTR_0016s05680g PE=3 SV=2	SM00415/1.2E-50/heat shock factor	NA
MC01g0190	XP_022152248.1/0/NADPH-dependent thioredoxin reductase 3 [Momordica charantia]	O22229/0.0/ TRXB3_ARATH NADPH-dependent thioredoxin reductase 3 OS=Arabidopsis thaliana GN=NTRC PE=1 SV=2	mcha:111020020/0.0/NADPH-dependent thioredoxin reductase 3; K00384 thioredoxin reductase (NADPH) [EC:1.8.1.9]	A0A0A0KWD4/0.0/A0A0A0KWD4_CUCSA Thioredoxin reductase OS=Cucumis sativus GN=Csa_4G169490 PE=3 SV=1	PS00573/-/Pyridine nucleotide-disulphide oxidoreductases class-II active site.	biological_process:GO:0019430//removal of superoxide radicals;GO:0045454//cell redox homeostasis;cellular_component:GO:0005737//cytoplasm;molecular_function:GO:0004791//thioredoxin-disulfide reductase activity;
MC01g0191	XP_022156767.1/2.05337e-122/short integuments 2, mitochondrial isoform X1 [Momordica charantia] &gt;XP_022156768.1 short integuments 2, mitochondrial isoform X1 [Momordica charantia] &gt;XP_022156769.1 short integuments 2, mitochondrial isoform X1 [Momordica charantia]	Q8L607/2e-79/ SIN2_ARATH Short integuments 2, mitochondrial OS=Arabidopsis thaliana GN=SIN2 PE=1 SV=1	mcha:111023602/3e-123/short integuments 2, mitochondrial isoform X1; K19828 mitochondrial GTPase 1	A0A1S3CCP6/9e-105/A0A1S3CCP6_CUCME Mitochondrial GTPase 1 OS=Cucumis melo GN=LOC103499512 PE=3 SV=1	PTHR11089/2.5E-16/--	cellular_component:GO:0005743//mitochondrial inner membrane;molecular_function:GO:0005525//GTP binding;
MC01g0192	XP_022152221.1/0/pentatricopeptide repeat-containing protein At5g15280 [Momordica charantia] &gt;XP_022152222.1 pentatricopeptide repeat-containing protein At5g15280 [Momordica charantia] &gt;XP_022152223.1 pentatricopeptide repeat-containing protein At5g15280 [Momordica charantia] &gt;XP_022152224.1 pentatricopeptide repeat-containing protein At5g15280 [Momordica charantia] &gt;XP_022152225.1 pe…	Q9LXF4/0.0/ PP384_ARATH Pentatricopeptide repeat-containing protein At5g15280, mitochondrial OS=Arabidopsis thaliana GN=At5g15280 PE=1 SV=1	atr:18447613/8e-73/pentatricopeptide repeat-containing protein At5g55840; K17964 leucine-rich PPR motif-containing protein, mitochondrial	A0A0A0K9E7/0.0/A0A0A0K9E7_CUCSA Uncharacterized protein OS=Cucumis sativus GN=Csa_7G290590 PE=4 SV=1	PS51375/8.44/Pentatricopeptide (PPR) repeat profile.	NA
MC01g0193	XP_022152244.1/0/protein MIZU-KUSSEI 1 [Momordica charantia]	O22227/2e-79/ MIZ1_ARATH Protein MIZU-KUSSEI 1 OS=Arabidopsis thaliana GN=MIZ1 PE=1 SV=1	NA	A0A1S3CNY4/9e-115/A0A1S3CNY4_CUCME protein MIZU-KUSSEI 1-like OS=Cucumis melo GN=LOC103502949 PE=4 SV=1	PF04759/3.2E-67/Protein of unknown function, DUF617	NA
MC01g0194	XP_022152219.1/0/MADS-box transcription factor 23-like isoform X1 [Momordica charantia]	Q9M2K8/1e-56/ AGL18_ARATH Agamous-like MADS-box protein AGL18 OS=Arabidopsis thaliana GN=AGL18 PE=1 SV=1	mdm:103454458/4e-61/agamous-like MADS-box protein AGL18; K09260 MADS-box transcription enhancer factor 2A	A0A1S3C2E6/4e-171/A0A1S3C2E6_CUCME MADS-box transcription factor 23-like OS=Cucumis melo GN=LOC103495885 PE=4 SV=1	PTHR11945:SF175/9.5E-89/--	biological_process:GO:0045944//positive regulation of transcription from RNA polymerase II promoter;GO:0006351//transcription, DNA-templated;cellular_component:GO:0005634//nucleus;molecular_function:GO:0000977//RNA polymerase II regulatory region sequence-specific DNA binding;GO:0003700//sequence-specific DNA binding transcription factor activity;GO:0046983//protein dimerization activity;
MC01g0195	XP_022152255.1/0/uncharacterized protein LOC111020025 [Momordica charantia]	NA	cmo:103495884/0.0/EGF domain-specific O-linked N-acetylglucosamine transferase-like; K18134 protein O-GlcNAc transferase [EC:2.4.1.255]	A0A1S3C1N9/0.0/A0A1S3C1N9_CUCME LOW QUALITY PROTEIN: EGF domain-specific O-linked N-acetylglucosamine transferase-like OS=Cucumis melo GN=LOC103495884 PE=4 SV=1	PF04577/1.7E-18/Protein of unknown function (DUF563)	cellular_component:GO:0016021//integral component of membrane;molecular_function:GO:0016757//transferase activity, transferring glycosyl groups;
MC01g0196	XP_022152247.1/0/pentatricopeptide repeat-containing protein At3g14730-like [Momordica charantia]	Q9LUC2/0.0/ PP231_ARATH Pentatricopeptide repeat-containing protein At3g14730 OS=Arabidopsis thaliana GN=PCMP-E31 PE=2 SV=1	sind:105165964/1e-113/pentatricopeptide repeat-containing protein At1g20230 isoform X1; K06180 23S rRNA pseudouridine1911/1915/1917 synthase [EC:5.4.99.23]	A0A1S4E0R7/0.0/A0A1S4E0R7_CUCME pentatricopeptide repeat-containing protein At3g14730-like OS=Cucumis melo GN=LOC103495881 PE=4 SV=1	PS51375/5.831/Pentatricopeptide (PPR) repeat profile.	NA
MC01g0197	XP_022152227.1/0/transcription initiation factor IIB-2 [Momordica charantia]	Q9SS44/0.0/ TF2B2_ARATH Transcription initiation factor IIB-2 OS=Arabidopsis thaliana GN=TFIIB2 PE=2 SV=1	mcha:111019998/0.0/transcription initiation factor IIB-2; K03124 transcription initiation factor TFIIB	A0A1S3C1T7/0.0/A0A1S3C1T7_CUCME transcription initiation factor IIB-2 OS=Cucumis melo GN=LOC103495880 PE=4 SV=1	PS51134/9.105/Zinc finger TFIIB-type profile.	biological_process:GO:0006355//regulation of transcription, DNA-templated;GO:0070897//DNA-templated transcriptional preinitiation complex assembly;cellular_component:GO:0005634//nucleus;GO:0005737//cytoplasm;molecular_function:GO:0046872//metal ion binding;GO:0017025//TBP-class protein binding;
MC01g0198	KGN54645.1/0/UDP-glucosyltransferase [Cucumis sativus]	Q9ZSK5/3e-158/ ZOG_PHALU Zeatin O-glucosyltransferase OS=Phaseolus lunatus GN=ZOG1 PE=2 SV=1	cmo:103495879/0.0/zeatin O-glucosyltransferase-like; K13495 cis-zeatin O-glucosyltransferase [EC:2.4.1.215]	A0A0A0KYB7/0.0/A0A0A0KYB7_CUCSA Glycosyltransferase OS=Cucumis sativus GN=Csa_4G415930 PE=3 SV=1	PF00201/2.1E-21/UDP-glucoronosyl and UDP-glucosyl transferase	biological_process:GO:0008152//metabolic process;molecular_function:GO:0016758//transferase activity, transferring hexosyl groups;
MC01g0199	XP_022152242.1/0/zeatin O-glucosyltransferase-like [Momordica charantia]	Q9ZSK5/3e-174/ ZOG_PHALU Zeatin O-glucosyltransferase OS=Phaseolus lunatus GN=ZOG1 PE=2 SV=1	mcha:111020013/0.0/zeatin O-glucosyltransferase-like; K13495 cis-zeatin O-glucosyltransferase [EC:2.4.1.215]	A0A0A0L0Q8/0.0/A0A0A0L0Q8_CUCSA Glycosyltransferase OS=Cucumis sativus GN=Csa_4G414390 PE=3 SV=1	PTHR11926:SF276/2.0E-207/--	biological_process:GO:0008152//metabolic process;molecular_function:GO:0016758//transferase activity, transferring hexosyl groups;
MC01g0200	XP_022156777.1/1.26291e-10/uncharacterized protein LOC111023608 [Momordica charantia]	NA	NA	NA	NA	NA
MC01g0201	XP_022152243.1/1.67093e-175/zeatin O-glucosyltransferase-like [Momordica charantia]	Q9ZSK5/7e-110/ ZOG_PHALU Zeatin O-glucosyltransferase OS=Phaseolus lunatus GN=ZOG1 PE=2 SV=1	mcha:111020014/2e-176/zeatin O-glucosyltransferase-like; K13495 cis-zeatin O-glucosyltransferase [EC:2.4.1.215]	A0A0A0L0Q8/3e-137/A0A0A0L0Q8_CUCSA Glycosyltransferase OS=Cucumis sativus GN=Csa_4G414390 PE=3 SV=1	PS00375/-/UDP-glycosyltransferases signature.	biological_process:GO:0008152//metabolic process;molecular_function:GO:0016758//transferase activity, transferring hexosyl groups;
MC01g0202	XP_022153881.1/1.15473e-124/mitochondrial acidic protein mam33 [Momordica charantia]	NA	mcha:111021294/2e-125/mitochondrial acidic protein mam33; K15414 complement component 1 Q subcomponent-binding protein, mitochondrial	A0A1S3BK83/4e-95/A0A1S3BK83_CUCME uncharacterized protein LOC103490527 isoform X1 OS=Cucumis melo GN=LOC103490527 PE=4 SV=1	PTHR10826:SF7/1.3E-75/--	cellular_component:GO:0005759//mitochondrial matrix;
MC01g0203	XP_022153923.1/0/uncharacterized protein LOC111021323 [Momordica charantia]	NA	NA	A0A0A0KY13/0.0/A0A0A0KY13_CUCSA Uncharacterized protein OS=Cucumis sativus GN=Csa_4G338980 PE=4 SV=1	NA	biological_process:GO:0006353//DNA-templated transcription, termination;
MC01g0204	XP_022153876.1/5.14456e-69/uncharacterized protein LOC111021288 [Momordica charantia]	NA	NA	A0A1S3CLW0/1e-51/A0A1S3CLW0_CUCME uncharacterized protein LOC103502450 isoform X2 OS=Cucumis melo GN=LOC103502450 PE=4 SV=1	PTHR38377/5.5E-32/--	NA
MC01g0205	XP_022153910.1/0/probable glycerol-3-phosphate dehydrogenase [NAD(+)] 1, cytosolic [Momordica charantia]	Q8S0G4/0.0/ GPDH1_ORYSJ Probable glycerol-3-phosphate dehydrogenase [NAD(+)] 1, cytosolic OS=Oryza sativa subsp. japonica GN=Os01g0939600 PE=2 SV=1	mcha:111021315/0.0/probable glycerol-3-phosphate dehydrogenase [NAD(+)] 1, cytosolic; K00006 glycerol-3-phosphate dehydrogenase (NAD+) [EC:1.1.1.8]	A0A0A0KY21/0.0/A0A0A0KY21_CUCSA Glycerol-3-phosphate dehydrogenase [NAD(+)] OS=Cucumis sativus GN=Csa_4G340510 PE=3 SV=1	PR00077/1.8E-6/NAD-dependent glycerol-3-phosphate dehydrogenase signature	biological_process:GO:0046168//glycerol-3-phosphate catabolic process;GO:0005975//carbohydrate metabolic process;cellular_component:GO:0009331//glycerol-3-phosphate dehydrogenase complex;molecular_function:GO:0051287//NAD binding;GO:0004367//glycerol-3-phosphate dehydrogenase [NAD+] activity;
MC01g0206	XP_022153913.1/0/N-acetylglucosaminyl-phosphatidylinositol biosynthetic protein gpi1 isoform X2 [Momordica charantia]	O14357/7e-30/ GPI1_SCHPO N-acetylglucosaminyl-phosphatidylinositol biosynthetic protein gpi1 OS=Schizosaccharomyces pombe (strain 972 / ATCC 24843) GN=gpi1 PE=2 SV=1	mcha:111021316/0.0/N-acetylglucosaminyl-phosphatidylinositol biosynthetic protein gpi1 isoform X1; K03860 phosphatidylinositol glycan, class Q	A0A0A0KYS5/0.0/A0A0A0KYS5_CUCSA Uncharacterized protein OS=Cucumis sativus GN=Csa_4G215340 PE=4 SV=1	PF05024/3.9E-51/N-acetylglucosaminyl transferase component (Gpi1)	biological_process:GO:0006506//GPI anchor biosynthetic process;cellular_component:GO:0016021//integral component of membrane;molecular_function:GO:0017176//phosphatidylinositol N-acetylglucosaminyltransferase activity;
MC01g0207	XP_022153903.1/0/lycopene beta cyclase, chloroplastic/chromoplastic [Momordica charantia]	Q43503/0.0/ LCYB_SOLLC Lycopene beta cyclase, chloroplastic OS=Solanum lycopersicum GN=LCY1 PE=1 SV=1	mcha:111021308/0.0/lycopene beta cyclase, chloroplastic/chromoplastic; K06443 lycopene beta-cyclase [EC:5.5.1.19]	A2TDC8/0.0/A2TDC8_CITLA Lycopene beta-cyclase OS=Citrullus lanatus GN=LCYB PE=2 SV=1	PF05834/2.3E-142/Lycopene cyclase protein	biological_process:GO:0016117//carotenoid biosynthetic process;molecular_function:GO:0016705//oxidoreductase activity, acting on paired donors, with incorporation or reduction of molecular oxygen;
MC01g0208	CAM59971.2/1.1961e-22/NADH dehydrogenase subunit F, partial (chloroplast) [Hedera helix]	Q2VED3/2e-22/ NU5C_SOLTU NAD(P)H-quinone oxidoreductase subunit 5, chloroplastic OS=Solanum tuberosum GN=ndhF PE=3 SV=1	sot:4099901/1e-21/ndhF, ndh5, SotuCp071; NADH dehydrogenase subunit 5; K05577 NAD(P)H-quinone oxidoreductase subunit 5 [EC:1.6.5.3]	A7WN41/5e-22/A7WN41_HEDHE NADH dehydrogenase subunit F (Fragment) OS=Hedera helix GN=ndhF PE=4 SV=1	PTHR22773:SF82/4.3E-17/--	NA
MC01g0209	XP_022153902.1/0/L-galactono-1,4-lactone dehydrogenase, mitochondrial [Momordica charantia]	O47881/0.0/ GLDH_BRAOL L-galactono-1,4-lactone dehydrogenase, mitochondrial OS=Brassica oleracea PE=1 SV=1	mcha:111021307/0.0/L-galactono-1,4-lactone dehydrogenase, mitochondrial; K00225 L-galactono-1,4-lactone dehydrogenase [EC:1.3.2.3]	Q9M4U9/0.0/Q9M4U9_CUCME L-galactono-1,4-lactone dehydrogenase OS=Cucumis melo GN=LOC103497260 PE=2 SV=2	PF04030/2.1E-15/D-arabinono-1,4-lactone oxidase	cellular_component:GO:0016020//membrane;molecular_function:GO:0003885//D-arabinono-1,4-lactone oxidase activity;GO:0016633//galactonolactone dehydrogenase activity;GO:0050660//flavin adenine dinucleotide binding;
MC01g0210	XP_022153901.1/0/galacturonosyltransferase 8-like [Momordica charantia]	Q9LSG3/0.0/ GAUT8_ARATH Galacturonosyltransferase 8 OS=Arabidopsis thaliana GN=GAUT8 PE=1 SV=1	mcha:111021306/0.0/galacturonosyltransferase 8-like; K13648 alpha-1,4-galacturonosyltransferase [EC:2.4.1.43]	A0A1S3C5F8/0.0/A0A1S3C5F8_CUCME Hexosyltransferase OS=Cucumis melo GN=LOC103497258 PE=3 SV=1	PTHR32116/0.0/--	biological_process:GO:0045489//pectin biosynthetic process;GO:0071555//cell wall organization;cellular_component:GO:0016021//integral component of membrane;GO:0000139//Golgi membrane;molecular_function:GO:0047262//polygalacturonate 4-alpha-galacturonosyltransferase activity;
MC01g0211	XP_022153885.1/0/regulatory protein NPR5 [Momordica charantia]	Q9ZVC2/0.0/ NPR5_ARATH Regulatory protein NPR5 OS=Arabidopsis thaliana GN=NPR5 PE=1 SV=1	mcha:111021297/0.0/regulatory protein NPR5; K14508 regulatory protein NPR1	A0A0A0KWY3/0.0/A0A0A0KWY3_CUCSA Uncharacterized protein OS=Cucumis sativus GN=Csa_4G256430 PE=4 SV=1	PTHR24413:SF126/2.2E-279/--	NA
MC01g0212	XP_022153922.1/0/pentatricopeptide repeat-containing protein At4g35130, chloroplastic-like [Momordica charantia]	O49619/9e-119/ PP350_ARATH Pentatricopeptide repeat-containing protein At4g35130, chloroplastic OS=Arabidopsis thaliana GN=PCMP-H27 PE=3 SV=1	nnu:104601551/2e-99/pentatricopeptide repeat-containing protein DOT4, chloroplastic-like; K17710 pentatricopeptide repeat domain-containing protein 1	A0A1S3C6I7/0.0/A0A1S3C6I7_CUCME pentatricopeptide repeat-containing protein At4g35130, chloroplastic OS=Cucumis melo GN=LOC103497256 PE=4 SV=1	PS51375/9.394/Pentatricopeptide (PPR) repeat profile.	NA
MC01g0213	XP_022153870.1/6.64086e-143/probable calcium-binding protein CML36 [Momordica charantia]	Q9SS31/3e-54/ CML36_ARATH Probable calcium-binding protein CML36 OS=Arabidopsis thaliana GN=CML36 PE=2 SV=1	mcha:111021283/1e-143/probable calcium-binding protein CML36; K13448 calcium-binding protein CML	A0A1S3C5U3/1e-85/A0A1S3C5U3_CUCME probable calcium-binding protein CML36 OS=Cucumis melo GN=LOC103497255 PE=4 SV=1	PS00018/-/EF-hand calcium-binding domain.	molecular_function:GO:0005509//calcium ion binding;
MC01g0214	XP_022153905.1/0/triacylglycerol lipase SDP1 [Momordica charantia]	Q9LZA6/0.0/ SDP1_ARATH Triacylglycerol lipase SDP1 OS=Arabidopsis thaliana GN=SDP1 PE=1 SV=1	mcha:111021312/0.0/triacylglycerol lipase SDP1; K14674 TAG lipase / steryl ester hydrolase / phospholipase A2 / LPA acyltransferase [EC:3.1.1.3 3.1.1.13 3.1.1.4 2.3.1.51]	A0A1S3C753/0.0/A0A1S3C753_CUCME triacylglycerol lipase SDP1 OS=Cucumis melo GN=LOC103497252 PE=4 SV=1	PF11815/1.4E-27/Domain of unknown function (DUF3336)	biological_process:GO:0016042//lipid catabolic process;molecular_function:GO:0004806//triglyceride lipase activity;
MC01g0215	XP_022153943.1/0/pyrroline-5-carboxylate reductase [Momordica charantia]	P17817/1e-157/ P5CR_SOYBN Pyrroline-5-carboxylate reductase OS=Glycine max PE=2 SV=1	mcha:111021333/0.0/pyrroline-5-carboxylate reductase; K00286 pyrroline-5-carboxylate reductase [EC:1.5.1.2]	A0A1S3C257/0.0/A0A1S3C257_CUCME Pyrroline-5-carboxylate reductase OS=Cucumis melo GN=LOC103495803 PE=3 SV=1	PF14748/1.4E-42/Pyrroline-5-carboxylate reductase dimerisation	biological_process:GO:0055129//L-proline biosynthetic process;molecular_function:GO:0004735//pyrroline-5-carboxylate reductase activity;
MC01g0216	XP_022153884.1/0/putative methyltransferase DDB_G0268948 [Momordica charantia]	P38892/3e-10/ CRG1_YEAST Probable S-adenosylmethionine-dependent methyltransferase CRG1 OS=Saccharomyces cerevisiae (strain ATCC 204508 / S288c) GN=CRG1 PE=1 SV=1	apro:F751_5669/1e-29/putative aarF domain-containing protein kinase 1; K08869 aarF domain-containing kinase	A0A0A0L1T6/3e-145/A0A0A0L1T6_CUCSA Uncharacterized protein OS=Cucumis sativus GN=Csa_4G354130 PE=4 SV=1	PTHR10108:SF692/1.1E-68/--	molecular_function:GO:0008168//methyltransferase activity;
MC01g0217	XP_022153875.1/1.19153e-119/mitochondrial fission 1 protein A [Momordica charantia]	Q9M1J1/2e-84/ FIS1A_ARATH Mitochondrial fission 1 protein A OS=Arabidopsis thaliana GN=FIS1A PE=1 SV=1	mcha:111021287/2e-120/mitochondrial fission 1 protein A; K17969 mitochondrial fission 1 protein	A0A1S3C1F4/9e-102/A0A1S3C1F4_CUCME Mitochondrial fission 1 protein OS=Cucumis melo GN=LOC103495805 PE=3 SV=1	PTHR13247:SF3/6.1E-94/--	biological_process:GO:0016559//peroxisome fission;GO:0000266//mitochondrial fission;cellular_component:GO:0016021//integral component of membrane;GO:0005741//mitochondrial outer membrane;
MC01g0218	XP_008455694.1/5.78387e-180/PREDICTED: uncharacterized protein At3g28850 [Cucumis melo]	Q9FLE8/2e-44/ Y5986_ARATH Uncharacterized protein At5g39865 OS=Arabidopsis thaliana GN=At5g39865 PE=2 SV=1	cmo:103495807/0.0/uncharacterized protein At3g28850; K17479 glutaredoxin domain-containing cysteine-rich protein 1	A0A1S3C2Q7/2e-179/A0A1S3C2Q7_CUCME uncharacterized protein At3g28850 OS=Cucumis melo GN=LOC103495807 PE=4 SV=1	PTHR10168/4.1E-133/--	biological_process:GO:0045454//cell redox homeostasis;cellular_component:GO:0005623//cell;molecular_function:GO:0015035//protein disulfide oxidoreductase activity;GO:0009055//electron carrier activity;
MC01g0219	NA	NA	NA	NA	NA	NA
MC01g0220	XP_022153874.1/0/tubulin-folding cofactor B [Momordica charantia]	Q67Z52/7e-140/ TBCB_ARATH Tubulin-folding cofactor B OS=Arabidopsis thaliana GN=TFCB PE=1 SV=1	mcha:111021286/0.0/tubulin-folding cofactor B; K17262 tubulin-folding cofactor B	A0A1S3C1L1/6e-173/A0A1S3C1L1_CUCME tubulin-folding cofactor B isoform X2 OS=Cucumis melo GN=LOC103495804 PE=4 SV=1	PF14560/2.4E-27/Ubiquitin-like domain	NA
MC01g0221	XP_022153931.1/0/uncharacterized protein LOC111021330 isoform X1 [Momordica charantia] &gt;XP_022153932.1 uncharacterized protein LOC111021330 isoform X1 [Momordica charantia] &gt;XP_022153933.1 uncharacterized protein LOC111021330 isoform X1 [Momordica charantia] &gt;XP_022153934.1 uncharacterized protein LOC111021330 isoform X1 [Momordica charantia] &gt;XP_022153935.1 uncharacterized protein LO…	NA	ats:109769794/5e-35/uncharacterized protein LOC109769794; K01513 ectonucleotide pyrophosphatase/phosphodiesterase family member 1/3 [EC:3.1.4.1 3.6.1.9]	A0A1S3C1F9/0.0/A0A1S3C1F9_CUCME uncharacterized protein LOC103495809 isoform X1 OS=Cucumis melo GN=LOC103495809 PE=4 SV=1	PTHR31871/2.9E-95/--	NA
MC01g0222	XP_022153872.1/0/two-component response regulator ARR8-like [Momordica charantia]	O80366/7e-86/ ARR9_ARATH Two-component response regulator ARR9 OS=Arabidopsis thaliana GN=ARR9 PE=1 SV=1	mcha:111021285/0.0/two-component response regulator ARR8-like; K14492 two-component response regulator ARR-A family	A0A1S3C128/1e-143/A0A1S3C128_CUCME two-component response regulator ARR8-like OS=Cucumis melo GN=LOC103495811 PE=4 SV=1	PTHR26402:SF574/8.5E-96/--	biological_process:GO:0000160//phosphorelay signal transduction system;cellular_component:GO:0005622//intracellular;
MC01g0223	XP_022153926.1/9.70512e-171/transcription factor bHLH101-like isoform X1 [Momordica charantia]	Q9M1K1/1e-39/ ORG2_ARATH Transcription factor ORG2 OS=Arabidopsis thaliana GN=ORG2 PE=1 SV=1	csv:101220763/1e-107/transcription factor bHLH100-like; K18486 heart-and neural crest derivatives-expressed protein 2	A0A0A0L0Z2/7e-107/A0A0A0L0Z2_CUCSA Uncharacterized protein OS=Cucumis sativus GN=Csa_4G434480 PE=4 SV=1	PTHR13935:SF41/2.3E-55/--	molecular_function:GO:0003677//DNA binding;GO:0046983//protein dimerization activity;
MC01g0224	XP_022153890.1/0/SPX and EXS domain-containing protein 1-like isoform X1 [Momordica charantia]	Q55B06/4e-42/ SPXS1_DICDI SPX and EXS domain-containing protein 1 OS=Dictyostelium discoideum GN=DDB_G0271664 PE=3 SV=2	brp:103864179/7e-28/signal peptide peptidase-like 1; K09598 signal peptide peptidase-like 3 [EC:3.4.23.-]	A0A1S3C133/0.0/A0A1S3C133_CUCME SPX and EXS domain-containing protein 1 isoform X1 OS=Cucumis melo GN=LOC103495814 PE=4 SV=1	PTHR10783/0.0/--	cellular_component:GO:0016021//integral component of membrane;
MC01g0225	KGN54719.1/1.10742e-08/hypothetical protein Csa_4G432970 [Cucumis sativus]	NA	NA	A0A0A0L0Y7/4e-08/A0A0A0L0Y7_CUCSA Uncharacterized protein OS=Cucumis sativus GN=Csa_4G432970 PE=4 SV=1	NA	NA
MC01g0226	XP_011653859.1/0/PREDICTED: phosphatidylinositol 4-phosphate 5-kinase 5-like [Cucumis sativus] &gt;KGN54717.1 hypothetical protein Csa_4G432460 [Cucumis sativus]	Q9M1K2/0.0/ PI5K4_ARATH Phosphatidylinositol 4-phosphate 5-kinase 4 OS=Arabidopsis thaliana GN=PIP5K4 PE=4 SV=1	csv:101208080/0.0/phosphatidylinositol 4-phosphate 5-kinase 5-like; K00889 1-phosphatidylinositol-4-phosphate 5-kinase [EC:2.7.1.68]	A0A0A0L281/0.0/A0A0A0L281_CUCSA Uncharacterized protein OS=Cucumis sativus GN=Csa_4G432460 PE=4 SV=1	PF01504/2.9E-90/Phosphatidylinositol-4-phosphate 5-Kinase	molecular_function:GO:0005524//ATP binding;GO:0016308//1-phosphatidylinositol-4-phosphate 5-kinase activity;
MC01g0227	XP_008455708.1/4.34271e-45/PREDICTED: sigma factor binding protein 2, chloroplastic [Cucumis melo]	Q9LDH1/3e-14/ SIB1_ARATH Sigma factor binding protein 1, chloroplastic OS=Arabidopsis thaliana GN=SIB1 PE=1 SV=1	NA	A0A1S3C276/2e-44/A0A1S3C276_CUCME sigma factor binding protein 2, chloroplastic OS=Cucumis melo GN=LOC103495816 PE=4 SV=1	PF05678/3.2E-12/VQ motif	NA
MC01g0228	XP_011653856.1/6.73515e-24/PREDICTED: uncharacterized protein LOC101220293 [Cucumis sativus] &gt;XP_011653857.1 PREDICTED: uncharacterized protein LOC101220293 [Cucumis sativus]	NA	NA	A0A067K479/6e-22/A0A067K479_JATCU Uncharacterized protein OS=Jatropha curcas GN=JCGZ_18418 PE=4 SV=1	PTHR36392/1.9E-30/--	NA
MC01g0229	XP_022153877.1/0/UDP-glycosyltransferase 76B1-like [Momordica charantia]	Q9C768/5e-118/ U76B1_ARATH UDP-glycosyltransferase 76B1 OS=Arabidopsis thaliana GN=UGT76B1 PE=2 SV=1	thj:104816569/2e-108/LOW QUALITY PROTEIN: UDP-glycosyltransferase 76C4-like; K13493 cytokinin-N-glucosyltransferase [EC:2.4.1.-]	A0A1S3C282/0.0/A0A1S3C282_CUCME UDP-glycosyltransferase 76E2-like OS=Cucumis melo GN=LOC103495820 PE=4 SV=1	PTHR11926:SF102/1.4E-167/--	biological_process:GO:0008152//metabolic process;molecular_function:GO:0016758//transferase activity, transferring hexosyl groups;
MC01g0230	XP_022153898.1/0/DNA gyrase subunit B, chloroplastic/mitochondrial [Momordica charantia]	Q5YLB4/0.0/ GYRB_NICBE DNA gyrase subunit B, chloroplastic/mitochondrial OS=Nicotiana benthamiana GN=GYRB PE=2 SV=1	mcha:111021304/0.0/DNA gyrase subunit B, chloroplastic/mitochondrial; K02470 DNA gyrase subunit B [EC:5.99.1.3]	A0A1S3C142/0.0/A0A1S3C142_CUCME DNA gyrase subunit B OS=Cucumis melo GN=LOC103495821 PE=3 SV=1	PS50880/17.931/Toprim domain profile.	biological_process:GO:0006265//DNA topological change;cellular_component:GO:0005694//chromosome;molecular_function:GO:0003677//DNA binding;GO:0005524//ATP binding;GO:0003918//DNA topoisomerase type II (ATP-hydrolyzing) activity;
MC01g0231	XP_022153908.1/0/uncharacterized protein LOC111021314 isoform X1 [Momordica charantia]	Q5AW25/4e-27/ AGDD_EMENI Alpha-xylosidase OS=Emericella nidulans (strain FGSC A4 / ATCC 38163 / CBS 112.46 / NRRL 194 / M139) GN=agdD PE=1 SV=1	hbr:110634943/3e-25/alpha-glucosidase-like; K01187 alpha-glucosidase [EC:3.2.1.20]	A0A1S3C1N4/0.0/A0A1S3C1N4_CUCME sulfoquinovosidase-like isoform X1 OS=Cucumis melo GN=LOC103495822 PE=3 SV=1	PTHR22762/0.0/--	biological_process:GO:0005975//carbohydrate metabolic process;molecular_function:GO:0004553//hydrolase activity, hydrolyzing O-glycosyl compounds;GO:0030246//carbohydrate binding;
MC01g0232	XP_022153925.1/0/pentatricopeptide repeat-containing protein At1g80270, mitochondrial-like [Momordica charantia]	Q9C977/0.0/ PP135_ARATH Pentatricopeptide repeat-containing protein At1g80270, mitochondrial OS=Arabidopsis thaliana GN=At1g80270 PE=2 SV=1	pda:103701530/9e-21/pentatricopeptide repeat-containing protein At2g18940, chloroplastic; K17710 pentatricopeptide repeat domain-containing protein 1	A0A061EWQ2/0.0/A0A061EWQ2_THECC Pentatricopeptide repeat-containing protein isoform 1 OS=Theobroma cacao GN=TCM_024110 PE=4 SV=1	PTHR24015/1.3E-256/--	NA
MC01g0233	XP_022153942.1/0/uncharacterized protein LOC111021332 [Momordica charantia]	NA	NA	A0A1S3C1H9/0.0/A0A1S3C1H9_CUCME uncharacterized protein LOC103495824 OS=Cucumis melo GN=LOC103495824 PE=4 SV=1	PTHR31469:SF6/2.1E-201/--	NA
MC01g0234	XP_022153917.1/0/arginine/serine-rich coiled-coil protein 2 isoform X1 [Momordica charantia]	NA	NA	A0A1S3C287/0.0/A0A1S3C287_CUCME arginine/serine-rich coiled-coil protein 2 isoform X1 OS=Cucumis melo GN=LOC103495825 PE=4 SV=1	PTHR22426/2.6E-55/--	NA
MC01g0235	XP_022153941.1/0/CDPK-related kinase 1-like [Momordica charantia]	O80673/0.0/ CAMK1_ARATH CDPK-related kinase 1 OS=Arabidopsis thaliana GN=CRK1 PE=1 SV=1	gra:105799420/0.0/CDPK-related kinase 7-like; K00924 kinase [EC:2.7.1.-]	A0A0A0L3I3/0.0/A0A0A0L3I3_CUCSA Uncharacterized protein OS=Cucumis sativus GN=Csa_4G430830 PE=4 SV=1	PS50011/50.449/Protein kinase domain profile.	molecular_function:GO:0005524//ATP binding;GO:0004672//protein kinase activity;GO:0005509//calcium ion binding;
MC01g0236	XP_008455726.1/0/PREDICTED: probable auxin efflux carrier component 1b [Cucumis melo]	P0C0X5/0.0/ PIN1B_ORYSJ Probable auxin efflux carrier component 1b OS=Oryza sativa subsp. japonica GN=PIN1B PE=2 SV=1	cmo:103495829/0.0/probable auxin efflux carrier component 1b; K13947 auxin efflux carrier family	A0A1S3C1I4/0.0/A0A1S3C1I4_CUCME Auxin efflux carrier component OS=Cucumis melo GN=LOC103495829 PE=3 SV=1	PTHR31752:SF20/0.0/--	biological_process:GO:0055085//transmembrane transport;GO:0009734//auxin-activated signaling pathway;cellular_component:GO:0016021//integral component of membrane;
MC01g0237	XP_022154455.1/2.73928e-50/10 kDa chaperonin, mitochondrial-like [Momordica charantia]	P34893/9e-41/ CH10_ARATH 10 kDa chaperonin, mitochondrial OS=Arabidopsis thaliana GN=CPN10 PE=1 SV=1	mcha:111021728/4e-51/10 kDa chaperonin, mitochondrial-like; K04078 chaperonin GroES	M5WT23/5e-45/M5WT23_PRUPE Uncharacterized protein OS=Prunus persica GN=PRUPE_ppa013904mg PE=3 SV=1	PF00166/2.3E-21/Chaperonin 10 Kd subunit	biological_process:GO:0006457//protein folding;cellular_component:GO:0005737//cytoplasm;
MC01g0238	XP_022154497.1/0/tubulin beta-5 chain [Momordica charantia]	Q9ZPN7/0.0/ TBB4_ELEIN Tubulin beta-4 chain OS=Eleusine indica GN=TUBB4 PE=2 SV=1	mcha:111021762/0.0/tubulin beta-5 chain; K07375 tubulin beta	A0A1U7VT94/0.0/A0A1U7VT94_NICSY Tubulin beta chain OS=Nicotiana sylvestris GN=LOC104220410 PE=3 SV=1	SM00864/2.5E-70/Tubulin/FtsZ family, GTPase domain	biological_process:GO:0007017//microtubule-based process;cellular_component:GO:0005874//microtubule;GO:0005737//cytoplasm;molecular_function:GO:0005200//structural constituent of cytoskeleton;GO:0005525//GTP binding;GO:0003924//GTPase activity;
MC01g0239	XP_022154505.1/0/secoisolariciresinol dehydrogenase [Momordica charantia] &gt;XP_022154507.1 secoisolariciresinol dehydrogenase [Momordica charantia] &gt;XP_022154508.1 secoisolariciresinol dehydrogenase [Momordica charantia] &gt;XP_022154509.1 secoisolariciresinol dehydrogenase [Momordica charantia] &gt;XP_022154510.1 secoisolariciresinol dehydrogenase [Momordica charantia] &gt;XP_022154511.1 se…	Q94KL7/1e-84/ SILD_FORIN Secoisolariciresinol dehydrogenase (Fragment) OS=Forsythia intermedia PE=1 SV=1	sot:102584670/3e-78/xanthoxin dehydrogenase-like; K09841 xanthoxin dehydrogenase [EC:1.1.1.288]	A0A1S3CT49/0.0/A0A1S3CT49_CUCME secoisolariciresinol dehydrogenase OS=Cucumis melo GN=LOC103504658 PE=4 SV=1	PTHR24322:SF448/6.1E-90/--	molecular_function:GO:0016491//oxidoreductase activity;
MC01g0240	XP_022159274.1/2.39127e-29/uncharacterized protein LOC111025687 [Momordica charantia]	O05000/2e-27/ NU2M_ARATH NADH-ubiquinone oxidoreductase chain 2 OS=Arabidopsis thaliana GN=ND2 PE=2 SV=2	lja:Ljmtg3v0000140.1/5e-29/Ljmitog3v0000140.1; -; K03879 NADH-ubiquinone oxidoreductase chain 2 [EC:1.6.5.3]	Q5Q0Z5/4e-28/Q5Q0Z5_SOLTU NADH dehydrogenase subunit 2 (Fragment) OS=Solanum tuberosum GN=nad2 PE=2 SV=1	PTHR22773:SF89/2.0E-32/--	NA
MC01g0241	XP_022154500.1/0/stomatal closure-related actin-binding protein 2 [Momordica charantia]	F4IIZ9/0.0/ SCAB2_ARATH Stomatal closure-related actin-binding protein 2 OS=Arabidopsis thaliana GN=SCAB2 PE=2 SV=1	ghi:107897890/1e-12/UDP-galactose/UDP-glucose transporter 4-like isoform X1; K15277 solute carrier family 35 (adenosine 3'-phospho 5'-phosphosulfate transporter), member B3	A0A0A0L3H1/0.0/A0A0A0L3H1_CUCSA Uncharacterized protein OS=Cucumis sativus GN=Csa_4G425750 PE=4 SV=1	PF16712/4.3E-74/Coiled-coil regions of plant-specific actin-binding protein	molecular_function:GO:0003779//actin binding;
MC01g0242	XP_022154452.1/0/G2/mitotic-specific cyclin S13-7-like [Momordica charantia]	P34800/0.0/ CCN1_ANTMA G2/mitotic-specific cyclin-1 OS=Antirrhinum majus PE=2 SV=1	mcha:111021726/0.0/G2/mitotic-specific cyclin S13-7-like; K21777 G2/mitotic-specific cyclin-B, other	E5GBN4/0.0/E5GBN4_CUCME Mitotic B-type cyclin OS=Cucumis melo subsp. melo PE=3 SV=1	SM00385/1.2E-15/domain present in cyclins, TFIIB and Retinoblastoma	cellular_component:GO:0005634//nucleus;
MC01g0243	XP_008455739.1/8.1976e-165/PREDICTED: transcription factor PCL1-like [Cucumis melo]	O22210/7e-64/ MYBC1_ARATH Transcription factor MYBC1 OS=Arabidopsis thaliana GN=MYBC1 PE=1 SV=1	mis:MICPUN_106146/4e-26/g2-like myb-transcription factor with a N-terminal response regulator receiver domain; K14491 two-component response regulator ARR-B family	A0A1S3C2U8/3e-164/A0A1S3C2U8_CUCME transcription factor PCL1-like OS=Cucumis melo GN=LOC103495840 PE=4 SV=1	PTHR31442/1.7E-156/--	biological_process:GO:0006355//regulation of transcription, DNA-templated;GO:0006351//transcription, DNA-templated;cellular_component:GO:0005634//nucleus;molecular_function:GO:0003677//DNA binding;
MC01g0244	XP_022154556.1/0/R3H domain-containing protein 1-like isoform X1 [Momordica charantia] &gt;XP_022154557.1 R3H domain-containing protein 1-like isoform X1 [Momordica charantia]	Q15032/1e-06/ R3HD1_HUMAN R3H domain-containing protein 1 OS=Homo sapiens GN=R3HDM1 PE=1 SV=3	sita:101759799/3e-36/cAMP-regulated phosphoprotein 21-like; K02865 large subunit ribosomal protein L10Ae	A0A0A0L247/1e-177/A0A0A0L247_CUCSA Uncharacterized protein OS=Cucumis sativus GN=Csa_4G420720 PE=4 SV=1	PF12752/3.0E-9/SUZ domain	molecular_function:GO:0003676//nucleic acid binding;
MC01g0245	XP_022154464.1/0/WAT1-related protein At5g07050-like [Momordica charantia]	Q9FL41/3e-161/ WTR38_ARATH WAT1-related protein At5g07050 OS=Arabidopsis thaliana GN=At5g07050 PE=2 SV=1	nto:104085001/3e-70/WAT1-related protein At3g18200 isoform X1; K17500 integrin-linked kinase-associated serine/threonine phosphatase 2C [EC:3.1.3.16]	A0A1S3C166/0.0/A0A1S3C166_CUCME WAT1-related protein At5g07050-like OS=Cucumis melo GN=LOC103495845 PE=4 SV=1	PF00892/6.6E-13/EamA-like transporter family	cellular_component:GO:0016021//integral component of membrane;molecular_function:GO:0022857//transmembrane transporter activity;
MC01g0246	XP_008455746.1/9.03087e-18/PREDICTED: cysteine proteinase inhibitor A [Cucumis melo] &gt;XP_016901818.1 PREDICTED: cysteine proteinase inhibitor A [Cucumis melo] &gt;XP_016901819.1 PREDICTED: cysteine proteinase inhibitor A [Cucumis melo]	Q06445/2e-14/ CYTI_VIGUN Cysteine proteinase inhibitor OS=Vigna unguiculata PE=1 SV=1	ini:109182378/3e-12/cysteine proteinase inhibitor-like; K13899 cystatin-C	A0A1S4E0R5/4e-17/A0A1S4E0R5_CUCME Cysteine proteinase inhibitor OS=Cucumis melo GN=LOC103495847 PE=3 SV=1	PTHR11413/9.0E-15/--	molecular_function:GO:0004869//cysteine-type endopeptidase inhibitor activity;
MC01g0247	XP_008455746.1/9.86056e-18/PREDICTED: cysteine proteinase inhibitor A [Cucumis melo] &gt;XP_016901818.1 PREDICTED: cysteine proteinase inhibitor A [Cucumis melo] &gt;XP_016901819.1 PREDICTED: cysteine proteinase inhibitor A [Cucumis melo]	Q06445/2e-17/ CYTI_VIGUN Cysteine proteinase inhibitor OS=Vigna unguiculata PE=1 SV=1	ini:109182378/2e-14/cysteine proteinase inhibitor-like; K13899 cystatin-C	A0A1S4E0R5/4e-17/A0A1S4E0R5_CUCME Cysteine proteinase inhibitor OS=Cucumis melo GN=LOC103495847 PE=3 SV=1	PTHR11413/1.1E-17/--	molecular_function:GO:0004869//cysteine-type endopeptidase inhibitor activity;
MC01g0248	KGN54678.1/2.1005e-13/hypothetical protein Csa_4G420190 [Cucumis sativus]	NA	NA	A0A0A0KYS7/8e-13/A0A0A0KYS7_CUCSA Uncharacterized protein OS=Cucumis sativus GN=Csa_4G420190 PE=4 SV=1	NA	NA
MC01g0249	XP_011653847.1/7.85326e-43/PREDICTED: uncharacterized protein LOC105435263 isoform X1 [Cucumis sativus] &gt;KGN54677.1 hypothetical protein Csa_4G420180 [Cucumis sativus]	NA	NA	A0A0A0L245/3e-42/A0A0A0L245_CUCSA Uncharacterized protein OS=Cucumis sativus GN=Csa_4G420180 PE=4 SV=1	NA	NA
MC01g0250	XP_022154531.1/0/phosphatidylinositol 4-kinase gamma 1 [Momordica charantia] &gt;XP_022154532.1 phosphatidylinositol 4-kinase gamma 1 [Momordica charantia]	O22199/7e-167/ P4KG1_ARATH Phosphatidylinositol 4-kinase gamma 1 OS=Arabidopsis thaliana GN=PI4KG1 PE=2 SV=1	cpap:110823258/7e-17/phosphatidylinositol 4-kinase gamma 3-like; K08770 ubiquitin C	A0A0A0KYD8/0.0/A0A0A0KYD8_CUCSA Uncharacterized protein OS=Cucumis sativus GN=Csa_4G420160 PE=4 SV=1	PTHR15245:SF23/4.2E-251/--	molecular_function:GO:0016301//kinase activity;
MC01g0251	XP_022154471.1/0/4-alpha-glucanotransferase DPE2 [Momordica charantia] &gt;XP_022154472.1 4-alpha-glucanotransferase DPE2 [Momordica charantia] &gt;XP_022154473.1 4-alpha-glucanotransferase DPE2 [Momordica charantia] &gt;XP_022154474.1 4-alpha-glucanotransferase DPE2 [Momordica charantia]	Q8RXD9/0.0/ DPE2_ARATH 4-alpha-glucanotransferase DPE2 OS=Arabidopsis thaliana GN=DPE2 PE=1 SV=1	mcha:111021744/0.0/4-alpha-glucanotransferase DPE2; K00705 4-alpha-glucanotransferase [EC:2.4.1.25]	A0A0A0L0U4/0.0/A0A0A0L0U4_CUCSA Uncharacterized protein OS=Cucumis sativus GN=Csa_4G420150 PE=4 SV=1	PS51166/19.448/CBM20 (carbohydrate binding type-20) domain profile.	molecular_function:GO:2001070//starch binding;GO:0004134//4-alpha-glucanotransferase activity;
MC01g0252	XP_022154524.1/0/uncharacterized protein LOC111021781 [Momordica charantia]	NA	mdm:103420907/1e-08/3-hydroxy-3-methylglutaryl-coenzyme A reductase 1-like; K00021 hydroxymethylglutaryl-CoA reductase (NADPH) [EC:1.1.1.34]	A0A0A0KYS3/0.0/A0A0A0KYS3_CUCSA Uncharacterized protein OS=Cucumis sativus GN=Csa_4G420140 PE=4 SV=1	PTHR33826:SF2/4.8E-191/--	cellular_component:GO:0016021//integral component of membrane;
MC01g0253	XP_022154499.1/0/uncharacterized protein LOC111021764 [Momordica charantia]	NA	NA	A0A1S3C1R3/0.0/A0A1S3C1R3_CUCME uncharacterized protein LOC103495853 OS=Cucumis melo GN=LOC103495853 PE=4 SV=1	PTHR35307/7.2E-268/--	cellular_component:GO:0016021//integral component of membrane;
MC01g0254	XP_022154498.1/0/uncharacterized protein LOC111021763 [Momordica charantia]	NA	NA	A0A1S3C1R3/0.0/A0A1S3C1R3_CUCME uncharacterized protein LOC103495853 OS=Cucumis melo GN=LOC103495853 PE=4 SV=1	PTHR35307/0.0/--	cellular_component:GO:0016021//integral component of membrane;
MC01g0255	XP_022154547.1/6.1053e-107/nascent polypeptide-associated complex subunit alpha-like protein 1 [Momordica charantia]	Q9M612/1e-86/ NACA_PINTA Nascent polypeptide-associated complex subunit alpha-like protein OS=Pinus taeda PE=2 SV=1	mcha:111021792/9e-108/nascent polypeptide-associated complex subunit alpha-like protein 1; K03626 nascent polypeptide-associated complex subunit alpha	A0A0A0KYD5/6e-104/A0A0A0KYD5_CUCSA Nascent polypeptide associated complex alpha OS=Cucumis sativus GN=Csa_4G420110 PE=4 SV=1	PS51151/18.012/NAC A/B domain profile.	cellular_component:GO:0005854//nascent polypeptide-associated complex;
MC01g0256	XP_022154479.1/1.63645e-140/nascent polypeptide-associated complex subunit alpha-like protein 1 [Momordica charantia]	Q9M612/6e-89/ NACA_PINTA Nascent polypeptide-associated complex subunit alpha-like protein OS=Pinus taeda PE=2 SV=1	mcha:111021750/2e-141/nascent polypeptide-associated complex subunit alpha-like protein 1; K03626 nascent polypeptide-associated complex subunit alpha	A0A1S3C1K8/2e-119/A0A1S3C1K8_CUCME nascent polypeptide-associated complex subunit alpha-like protein 1 OS=Cucumis melo GN=LOC103495854 PE=4 SV=1	PTHR21713/2.2E-140/--	cellular_component:GO:0005854//nascent polypeptide-associated complex;
MC01g0257	XP_022154478.1/0/probable E3 ubiquitin-protein ligase RHC1A [Momordica charantia]	O22197/2e-104/ RHC1A_ARATH Probable E3 ubiquitin-protein ligase RHC1A OS=Arabidopsis thaliana GN=RHC1A PE=2 SV=1	mcha:111021749/0.0/probable E3 ubiquitin-protein ligase RHC1A; K11982 E3 ubiquitin-protein ligase RNF115/126 [EC:2.3.2.27]	A0A0A0L0T9/0.0/A0A0A0L0T9_CUCSA Uncharacterized protein OS=Cucumis sativus GN=Csa_4G419610 PE=4 SV=1	SM00184/1.3E-7/Ring finger	molecular_function:GO:0016874//ligase activity;
MC01g0258	XP_022154477.1/3.88551e-148/ER membrane protein complex subunit 8/9 homolog [Momordica charantia]	Q9FG71/6e-104/ EMC89_ARATH ER membrane protein complex subunit 8/9 homolog OS=Arabidopsis thaliana GN=EMB2731 PE=2 SV=1	NA	A0A1S3C2C1/3e-137/A0A1S3C2C1_CUCME ER membrane protein complex subunit 8/9 homolog OS=Cucumis melo GN=LOC103495860 PE=4 SV=1	PTHR12941/7.2E-86/--	NA
MC01g0259	XP_022154476.1/1.72819e-79/50S ribosomal protein 5, chloroplastic [Momordica charantia]	P11891/2e-22/ PSRP5_PEA 50S ribosomal protein 5, chloroplastic OS=Pisum sativum GN=PSRP5 PE=2 SV=1	mcha:111021747/3e-80/50S ribosomal protein 5, chloroplastic; K19034 50S ribosomal protein 5	A0A0A0L3F4/6e-68/A0A0A0L3F4_CUCSA Uncharacterized protein OS=Cucumis sativus GN=Csa_4G419580 PE=4 SV=1	PTHR34678/6.2E-63/--	cellular_component:GO:0005840//ribosome;
MC01g0260	XP_022154475.1/0/E3 ubiquitin-protein ligase At4g11680-like [Momordica charantia]	Q8GUU2/1e-71/ RIE1_ARATH E3 ubiquitin protein ligase RIE1 OS=Arabidopsis thaliana GN=RIE1 PE=2 SV=1	sot:102578906/1e-76/cleavage and polyadenylation specificity factor subunit 3-II; K13148 integrator complex subunit 11 [EC:3.1.27.-]	A0A0A0KYD1/0.0/A0A0A0KYD1_CUCSA Uncharacterized protein OS=Cucumis sativus GN=Csa_4G418580 PE=4 SV=1	PS50089/12.106/Zinc finger RING-type profile.	cellular_component:GO:0016021//integral component of membrane;molecular_function:GO:0016874//ligase activity;
MC01g0261	XP_020536964.1/2.56581e-28/mitogen-activated protein kinase kinase kinase 3 [Jatropha curcas] &gt;KDP32604.1 hypothetical protein JCGZ_13154 [Jatropha curcas]	O80888/5e-12/ M3K17_ARATH Mitogen-activated protein kinase kinase kinase 17 OS=Arabidopsis thaliana GN=MAPKKK17 PE=1 SV=1	mcha:111020053/8e-20/ribosomal protein S6 kinase alpha-5-like; K04445 ribosomal protein S6 kinase alpha-5 [EC:2.7.11.1]	A0A067KLC3/1e-27/A0A067KLC3_JATCU Uncharacterized protein OS=Jatropha curcas GN=JCGZ_13154 PE=4 SV=1	PTHR24361/2.6E-29/--	biological_process:GO:0023014//signal transduction by phosphorylation;GO:0007346//regulation of mitotic cell cycle;GO:0032147//activation of protein kinase activity;GO:0031098//stress-activated protein kinase signaling cascade;cellular_component:GO:0005737//cytoplasm;molecular_function:GO:0004674//protein serine/threonine kinase activity;GO:0005524//ATP binding;
MC01g0262	XP_022154470.1/0/histone-lysine N-methyltransferase, H3 lysine-9 specific SUVH1-like [Momordica charantia]	Q93YF5/0.0/ SUVH1_TOBAC Histone-lysine N-methyltransferase, H3 lysine-9 specific SUVH1 OS=Nicotiana tabacum GN=SUVH1 PE=1 SV=1	mcha:111021743/0.0/histone-lysine N-methyltransferase, H3 lysine-9 specific SUVH1-like; K11420 euchromatic histone-lysine N-methyltransferase [EC:2.1.1.43]	A0A1S3CNF9/0.0/A0A1S3CNF9_CUCME histone-lysine N-methyltransferase, H3 lysine-9 specific SUVH1-like OS=Cucumis melo GN=LOC103502895 PE=4 SV=1	PS51575/188.08/Histone-lysine N-methyltransferase (EC 2.1.1.43) family profile.	cellular_component:GO:0005634//nucleus;GO:0005694//chromosome;molecular_function:GO:0008270//zinc ion binding;GO:0018024//histone-lysine N-methyltransferase activity;
MC01g0263	XP_022154538.1/0/probable protein S-acyltransferase 1 isoform X2 [Momordica charantia]	Q5PNZ1/9e-162/ ZDH21_ARATH Probable protein S-acyltransferase 3 OS=Arabidopsis thaliana GN=PAT03 PE=2 SV=1	mcha:111021789/0.0/probable protein S-acyltransferase 1 isoform X1; K16675 palmitoyltransferase ZDHHC9/14/18 [EC:2.3.1.225]	A0A1S3CPX1/0.0/A0A1S3CPX1_CUCME S-acyltransferase OS=Cucumis melo GN=LOC103502894 PE=3 SV=1	PF01529/4.6E-37/DHHC palmitoyltransferase	cellular_component:GO:0016021//integral component of membrane;molecular_function:GO:0019706//protein-cysteine S-palmitoyltransferase activity;
MC01g0264	XP_022154521.1/0/magnesium-protoporphyrin IX monomethyl ester [oxidative] cyclase, chloroplastic [Momordica charantia]	Q6SJV8/0.0/ CRD1_GOSHI Magnesium-protoporphyrin IX monomethyl ester [oxidative] cyclase, chloroplastic OS=Gossypium hirsutum GN=CRD1 PE=2 SV=2	mcha:111021778/0.0/magnesium-protoporphyrin IX monomethyl ester [oxidative] cyclase, chloroplastic; K04035 magnesium-protoporphyrin IX monomethyl ester (oxidative) cyclase [EC:1.14.13.81]	A0A0A0L1I7/0.0/A0A0A0L1I7_CUCSA Uncharacterized protein OS=Cucumis sativus GN=Csa_4G595970 PE=3 SV=1	PF02915/1.9E-41/Rubrerythrin	biological_process:GO:0015979//photosynthesis;GO:0015995//chlorophyll biosynthetic process;molecular_function:GO:0046872//metal ion binding;GO:0048529//magnesium-protoporphyrin IX monomethyl ester (oxidative) cyclase activity;
MC01g0265	XP_022154523.1/0/proteasome subunit alpha type-3 [Momordica charantia]	O23715/5e-172/ PSA3_ARATH Proteasome subunit alpha type-3 OS=Arabidopsis thaliana GN=PAG1 PE=1 SV=2	mcha:111021780/0.0/proteasome subunit alpha type-3; K02727 20S proteasome subunit alpha 7 [EC:3.4.25.1]	A9PHR5/1e-175/A9PHR5_POPTR Proteasome subunit alpha type OS=Populus trichocarpa GN=POPTR_0001s23140g PE=2 SV=1	PF00227/1.4E-51/Proteasome subunit	biological_process:GO:0006511//ubiquitin-dependent protein catabolic process;cellular_component:GO:0019773//proteasome core complex, alpha-subunit complex;GO:0005634//nucleus;GO:0005737//cytoplasm;molecular_function:GO:0004298//threonine-type endopeptidase activity;
MC01g0266	XP_022154536.1/0/uncharacterized protein LOC111021787 [Momordica charantia]	NA	NA	A0A1S3CNT4/0.0/A0A1S3CNT4_CUCME uncharacterized protein LOC103502889 isoform X1 OS=Cucumis melo GN=LOC103502889 PE=4 SV=1	PTHR35118/0.0/--	NA
MC01g0267	XP_022154520.1/0/ubiquitin-conjugating enzyme E2 22 [Momordica charantia]	Q9FF66/5e-126/ UBC22_ARATH Ubiquitin-conjugating enzyme E2 22 OS=Arabidopsis thaliana GN=UBC22 PE=1 SV=1	mcha:111021777/0.0/ubiquitin-conjugating enzyme E2 22; K10583 ubiquitin-conjugating enzyme E2 S [EC:2.3.2.23]	A0A1S3CLW5/7e-158/A0A1S3CLW5_CUCME ubiquitin-conjugating enzyme E2 22 OS=Cucumis melo GN=LOC103502453 PE=3 SV=1	PS00183/-/Ubiquitin-conjugating enzymes active site.	molecular_function:GO:0005524//ATP binding;GO:0016874//ligase activity;
MC01g0268	XP_008464615.1/2.82453e-104/PREDICTED: calmodulin [Cucumis melo] &gt;XP_011653761.1 PREDICTED: calmodulin [Cucumis sativus] &gt;KGN54503.1 hypothetical protein Csa_4G340540 [Cucumis sativus]	P93087/4e-105/ CALM_CAPAN Calmodulin OS=Capsicum annuum GN=CCM1 PE=2 SV=3	cmo:103502454/4e-105/calmodulin; K02183 calmodulin	A0A1S3CLW9/1e-103/A0A1S3CLW9_CUCME calmodulin OS=Cucumis melo GN=LOC103502454 PE=4 SV=1	PF13499/1.2E-14/EF-hand domain pair	molecular_function:GO:0005509//calcium ion binding;
MC01g0269	XP_022154518.1/0/uncharacterized protein LOC111021776 [Momordica charantia]	NA	NA	A0A0A0L3D7/5e-146/A0A0A0L3D7_CUCSA Uncharacterized protein OS=Cucumis sativus GN=Csa_4G416180 PE=4 SV=1	PTHR37234/3.6E-60/--	NA
MC01g0270	XP_022154516.1/0/metacaspase-9 [Momordica charantia]	Q9FYE1/6e-140/ MCA9_ARATH Metacaspase-9 OS=Arabidopsis thaliana GN=AMC9 PE=1 SV=1	sita:101766449/2e-30/glutamate-rich WD repeat-containing protein 1-like; K14848 ribosome assembly protein RRB1	A0A1S3C2D6/0.0/A0A1S3C2D6_CUCME metacaspase-9 OS=Cucumis melo GN=LOC103495877 PE=4 SV=1	PF00656/1.2E-57/Caspase domain	NA
MC01g0271	XP_022154533.1/0/L-2-hydroxyglutarate dehydrogenase, mitochondrial [Momordica charantia] &gt;XP_022154534.1 L-2-hydroxyglutarate dehydrogenase, mitochondrial [Momordica charantia]	Q9LES4/0.0/ L2HDH_ARATH L-2-hydroxyglutarate dehydrogenase, mitochondrial OS=Arabidopsis thaliana GN=L2HGDH PE=1 SV=1	gsl:Gasu_39930/5e-49/2-hydroxyglutarate dehydrogenase isoform 1; K00109 2-hydroxyglutarate dehydrogenase [EC:1.1.99.2]	A0A0A0L0R8/0.0/A0A0A0L0R8_CUCSA Uncharacterized protein OS=Cucumis sativus GN=Csa_4G416450 PE=4 SV=1	PTHR13847/1.2E-161/--	molecular_function:GO:0016491//oxidoreductase activity;
MC01g0272	XP_022154502.1/0/myb-related protein 306 [Momordica charantia]	P81392/2e-84/ MYB06_ANTMA Myb-related protein 306 OS=Antirrhinum majus GN=MYB306 PE=2 SV=1	mcha:111021768/0.0/myb-related protein 306; K09422 transcription factor MYB, plant	A0A1S3C1M3/2e-144/A0A1S3C1M3_CUCME myb-related protein 306 OS=Cucumis melo GN=LOC103495871 PE=4 SV=1	PF00249/7.2E-13/Myb-like DNA-binding domain	molecular_function:GO:0003677//DNA binding;
MC01g0273	XP_022154462.1/7.5366e-164/F-box protein SKIP24 [Momordica charantia]	Q9CAZ0/9e-72/ SKI24_ARATH F-box protein SKIP24 OS=Arabidopsis thaliana GN=SKIP24 PE=1 SV=2	NA	A0A0A0L0S2/1e-97/A0A0A0L0S2_CUCSA Uncharacterized protein OS=Cucumis sativus GN=Csa_4G416990 PE=4 SV=1	PTHR15537:SF5/6.1E-95/--	NA
MC01g0274	XP_022154554.1/0/presenilin-like protein At1g08700 [Momordica charantia]	O64668/0.0/ PSNA_ARATH Presenilin-like protein At1g08700 OS=Arabidopsis thaliana GN=At1g08700 PE=1 SV=1	mcha:111021796/0.0/presenilin-like protein At1g08700; K04505 presenilin 1 [EC:3.4.23.-]	A0A1S3C188/0.0/A0A1S3C188_CUCME Presenilin OS=Cucumis melo GN=LOC103495868 PE=3 SV=1	PTHR10202:SF15/6.1E-247/--	biological_process:GO:0016485//protein processing;GO:0007219//Notch signaling pathway;cellular_component:GO:0016021//integral component of membrane;GO:0005789//endoplasmic reticulum membrane;GO:0000139//Golgi membrane;molecular_function:GO:0004190//aspartic-type endopeptidase activity;
MC01g0275	XP_022154525.1/0/uncharacterized protein LOC111021782 isoform X1 [Momordica charantia]	Q75C01/2e-11/ GRPE_ASHGO GrpE protein homolog, mitochondrial OS=Ashbya gossypii (strain ATCC 10895 / CBS 109.51 / FGSC 9923 / NRRL Y-1056) GN=mge1 PE=3 SV=1	mcha:111021782/0.0/uncharacterized protein LOC111021782 isoform X1; K03687 molecular chaperone GrpE	A0A0A0L229/0.0/A0A0A0L229_CUCSA GrpE protein homolog OS=Cucumis sativus GN=Csa_4G417510 PE=3 SV=1	PS01071/-/grpE protein signature.	biological_process:GO:0006457//protein folding;cellular_component:GO:0005759//mitochondrial matrix;molecular_function:GO:0051087//chaperone binding;GO:0000774//adenyl-nucleotide exchange factor activity;GO:0042803//protein homodimerization activity;
MC01g0276	XP_022154541.1/0/ELMO domain-containing protein A [Momordica charantia] &gt;XP_022154543.1 ELMO domain-containing protein A [Momordica charantia] &gt;XP_022154544.1 ELMO domain-containing protein A [Momordica charantia] &gt;XP_022154545.1 ELMO domain-containing protein A [Momordica charantia] &gt;XP_022154546.1 ELMO domain-containing protein A [Momordica charantia]	Q54YW1/4e-29/ ELMOA_DICDI ELMO domain-containing protein A OS=Dictyostelium discoideum GN=elmoA PE=1 SV=1	hbr:110668212/2e-102/ELMO domain-containing protein A isoform X1; K19241 engulfment and cell motility protein 3	A0A1S3C1S3/0.0/A0A1S3C1S3_CUCME ELMO domain-containing protein A OS=Cucumis melo GN=LOC103495866 PE=4 SV=1	PTHR12771/9.0E-162/--	NA
MC01g0277	XP_022154469.1/0/uncharacterized protein LOC111021742 [Momordica charantia]	NA	NA	A0A1S3B4T0/0.0/A0A1S3B4T0_CUCME uncharacterized protein LOC103486029 OS=Cucumis melo GN=LOC103486029 PE=4 SV=1	PTHR33870/9.3E-295/--	cellular_component:GO:0016021//integral component of membrane;
MC01g0278	XP_022154468.1/0/random slug protein 5-like [Momordica charantia]	Q55CU8/7e-33/ RSC5_DICDI Random slug protein 5 OS=Dictyostelium discoideum GN=rsc5 PE=2 SV=1	csl:COCSUDRAFT_47181/7e-54/Clp1-domain-containing protein; K14399 polyribonucleotide 5'-hydroxyl-kinase [EC:2.7.1.78]	A0A0A0L1I2/0.0/A0A0A0L1I2_CUCSA Uncharacterized protein OS=Cucumis sativus GN=Csa_4G594430 PE=4 SV=1	PF00650/4.3E-30/CRAL/TRIO domain	NA
MC01g0279	XP_022154466.1/0/cleavage stimulation factor subunit 77 isoform X1 [Momordica charantia]	Q8GUP1/0.0/ CTF77_ARATH Cleavage stimulation factor subunit 77 OS=Arabidopsis thaliana GN=CSTF77 PE=1 SV=1	mcha:111021740/0.0/cleavage stimulation factor subunit 77 isoform X1; K14408 cleavage stimulation factor subunit 3	A0A1S3B5G2/0.0/A0A1S3B5G2_CUCME cleavage stimulation factor subunit 77 isoform X1 OS=Cucumis melo GN=LOC103486027 PE=4 SV=1	PTHR19980/1.7E-302/--	biological_process:GO:0006397//mRNA processing;cellular_component:GO:0005634//nucleus;
MC01g0280	XP_022154540.1/2.2154e-137/chaperone protein dnaJ 72 [Momordica charantia]	Q0WTI8/4e-49/ DNJ72_ARATH Chaperone protein dnaJ 72 OS=Arabidopsis thaliana GN=ATJ72 PE=2 SV=1	ccaj:109817996/7e-15/dnaJ homolog subfamily B member 4-like; K09510 DnaJ homolog subfamily B member 4	A0A1S3B4T7/1e-118/A0A1S3B4T7_CUCME chaperone protein dnaJ 72 OS=Cucumis melo GN=LOC103486026 PE=4 SV=1	SM00271/1.5E-24/DnaJ molecular chaperone homology domain	cellular_component:GO:0016021//integral component of membrane;
MC01g0281	XP_008442044.1/0/PREDICTED: protein QUIRKY [Cucumis melo]	B8XCH5/0.0/ QKY_ARATH Protein QUIRKY OS=Arabidopsis thaliana GN=QKY PE=2 SV=1	boe:106315405/0.0/protein QUIRKY-like; K00549 5-methyltetrahydropteroyltriglutamate--homocysteine methyltransferase [EC:2.1.1.14]	A0A1S3B4S5/0.0/A0A1S3B4S5_CUCME protein QUIRKY OS=Cucumis melo GN=LOC103486025 PE=4 SV=1	PS50004/10.664/C2 domain profile.	cellular_component:GO:0016021//integral component of membrane;
MC01g0282	XP_022154454.1/0/beta-glucuronosyltransferase GlcAT14A isoform X2 [Momordica charantia]	Q9FLD7/4e-146/ GT14A_ARATH Beta-glucuronosyltransferase GlcAT14A OS=Arabidopsis thaliana GN=GLCAT14A PE=2 SV=1	mcha:111021727/0.0/beta-glucuronosyltransferase GlcAT14A isoform X1; K20891 beta-glucuronosyltransferase [EC:2.4.1.-]	A0A1S3B5J1/0.0/A0A1S3B5J1_CUCME beta-glucuronosyltransferase GlcAT14A OS=Cucumis melo GN=LOC103486024 PE=4 SV=1	PTHR19297/6.1E-253/--	cellular_component:GO:0016020//membrane;molecular_function:GO:0008375//acetylglucosaminyltransferase activity;
MC01g0283	XP_022154496.1/2.53103e-116/uncharacterized protein LOC111021761 isoform X2 [Momordica charantia]	NA	NA	A0A0A0L441/3e-94/A0A0A0L441_CUCSA Uncharacterized protein OS=Cucumis sativus GN=Csa_4G580370 PE=4 SV=1	PTHR15852/2.1E-73/--	NA
MC01g0284	XP_022154493.1/0/protein PNS1-like isoform X2 [Momordica charantia]	Q4PIP8/3e-13/ PNS1_USTMA Protein PNS1 OS=Ustilago maydis (strain 521 / FGSC 9021) GN=PNS1 PE=3 SV=2	NA	A0A1S4DUB0/0.0/A0A1S4DUB0_CUCME protein PNS1-like OS=Cucumis melo GN=LOC103486021 PE=3 SV=1	PTHR12385/2.0E-200/--	cellular_component:GO:0016021//integral component of membrane;
MC01g0285	XP_022154548.1/0/replication factor C subunit 3 [Momordica charantia] &gt;XP_022154549.1 replication factor C subunit 3 [Momordica charantia]	Q8VXX4/0.0/ RFC3_ARATH Replication factor C subunit 3 OS=Arabidopsis thaliana GN=RFC3 PE=2 SV=1	mcha:111021793/0.0/replication factor C subunit 3; K10756 replication factor C subunit 3/5	A0A1S3B4A5/0.0/A0A1S3B4A5_CUCME replication factor C subunit 3 OS=Cucumis melo GN=LOC103486020 PE=4 SV=1	SM00382/9.2E-6/ATPases associated with a variety of cellular activities	biological_process:GO:0006260//DNA replication;molecular_function:GO:0003677//DNA binding;
MC01g0286	XP_022154515.1/0/microfibrillar-associated protein 1 [Momordica charantia]	P55080/3e-53/ MFAP1_CHICK Microfibrillar-associated protein 1 OS=Gallus gallus GN=MFAP1 PE=2 SV=1	mcha:111021772/0.0/microfibrillar-associated protein 1; K13110 microfibrillar-associated protein 1	A0A0A0L1H0/0.0/A0A0A0L1H0_CUCSA Uncharacterized protein OS=Cucumis sativus GN=Csa_4G578870 PE=4 SV=1	PF06991/1.9E-75/Microfibril-associated/Pre-mRNA processing	NA
MC01g0287	XP_022154481.1/0/cationic amino acid transporter 2, vacuolar [Momordica charantia]	Q9ASS7/0.0/ CAAT2_ARATH Cationic amino acid transporter 2, vacuolar OS=Arabidopsis thaliana GN=CAT2 PE=1 SV=1	mcha:111021752/0.0/cationic amino acid transporter 2, vacuolar; K13863 solute carrier family 7 (cationic amino acid transporter), member 1	A0A0A0KZV8/0.0/A0A0A0KZV8_CUCSA Cationic amino acid transporter OS=Cucumis sativus GN=Csa_4G187320 PE=4 SV=1	PTHR11785/0.0/--	cellular_component:GO:0016021//integral component of membrane;molecular_function:GO:0015171//amino acid transmembrane transporter activity;
MC01g0288	XP_022154456.1/0/cationic amino acid transporter 4, vacuolar-like [Momordica charantia]	Q9ASS7/0.0/ CAAT2_ARATH Cationic amino acid transporter 2, vacuolar OS=Arabidopsis thaliana GN=CAT2 PE=1 SV=1	mcha:111021729/0.0/cationic amino acid transporter 4, vacuolar-like; K13863 solute carrier family 7 (cationic amino acid transporter), member 1	A0A0A0KWJ4/0.0/A0A0A0KWJ4_CUCSA Uncharacterized protein OS=Cucumis sativus GN=Csa_4G187820 PE=4 SV=1	PF13906/1.8E-19/C-terminus of AA_permease	cellular_component:GO:0016021//integral component of membrane;molecular_function:GO:0015171//amino acid transmembrane transporter activity;
MC01g0289	XP_022154458.1/0/BTB/POZ and MATH domain-containing protein 4-like [Momordica charantia]	Q9SRV1/0.0/ BPM4_ARATH BTB/POZ and MATH domain-containing protein 4 OS=Arabidopsis thaliana GN=BPM4 PE=1 SV=1	mcha:111021731/0.0/BTB/POZ and MATH domain-containing protein 4-like; K10523 speckle-type POZ protein	A0A1S3B4S3/0.0/A0A1S3B4S3_CUCME BTB/POZ and MATH domain-containing protein 4 isoform X1 OS=Cucumis melo GN=LOC103486013 PE=4 SV=1	PTHR24411/3.9E-271/--	NA
MC01g0290	XP_022154457.1/0/uncharacterized protein LOC111021730 [Momordica charantia]	NA	hbr:110638420/1e-171/uncharacterized protein LOC110638420; K13863 solute carrier family 7 (cationic amino acid transporter), member 1	A0A1S4DUB8/0.0/A0A1S4DUB8_CUCME uncharacterized protein LOC103486012 isoform X1 OS=Cucumis melo GN=LOC103486012 PE=4 SV=1	PTHR31587/1.2E-251/--	cellular_component:GO:0016021//integral component of membrane;
MC01g0291	XP_022154522.1/0/probable zinc metalloprotease EGY1, chloroplastic [Momordica charantia]	Q949Y5/0.0/ EGY1_ARATH Probable zinc metalloprotease EGY1, chloroplastic OS=Arabidopsis thaliana GN=EGY1 PE=2 SV=1	NA	A0A0A0KZW2/0.0/A0A0A0KZW2_CUCSA Uncharacterized protein OS=Cucumis sativus GN=Csa_4G187860 PE=4 SV=1	PTHR31412/3.0E-254/--	cellular_component:GO:0016021//integral component of membrane;molecular_function:GO:0008237//metallopeptidase activity;GO:0004222//metalloendopeptidase activity;
MC01g0292	XP_022154514.1/0/probable copper-transporting ATPase HMA5 [Momordica charantia]	Q9SH30/0.0/ HMA5_ARATH Probable copper-transporting ATPase HMA5 OS=Arabidopsis thaliana GN=HMA5 PE=1 SV=2	mcha:111021771/0.0/probable copper-transporting ATPase HMA5; K17686 Cu+-exporting ATPase [EC:3.6.3.54]	A0A1S3B5E1/0.0/A0A1S3B5E1_CUCME probable copper-transporting ATPase HMA5 isoform X1 OS=Cucumis melo GN=LOC103486010 PE=3 SV=1	PS50846/22.499/Heavy-metal-associated domain profile.	biological_process:GO:0030001//metal ion transport;cellular_component:GO:0016021//integral component of membrane;molecular_function:GO:0000166//nucleotide binding;GO:0005507//copper ion binding;GO:0019829//cation-transporting ATPase activity;
MC01g0293	XP_022154489.1/0/probable inactive leucine-rich repeat receptor-like protein kinase At3g03770 [Momordica charantia] &gt;XP_022154490.1 probable inactive leucine-rich repeat receptor-like protein kinase At3g03770 [Momordica charantia] &gt;XP_022154491.1 probable inactive leucine-rich repeat receptor-like protein kinase At3g03770 [Momordica charantia]	Q8LFN2/0.0/ Y3037_ARATH Probable inactive leucine-rich repeat receptor-like protein kinase At3g03770 OS=Arabidopsis thaliana GN=At3g03770 PE=2 SV=1	sbi:8069057/1e-54/LRR receptor-like serine/threonine-protein kinase ERL1; K20718 LRR receptor-like serine/threonine-protein kinase ERECTA [EC:2.7.11.1]	A0A1S3B5H3/0.0/A0A1S3B5H3_CUCME probable inactive leucine-rich repeat receptor-like protein kinase At3g03770 OS=Cucumis melo GN=LOC103486007 PE=4 SV=1	PS51450/4.901/Leucine-rich repeat profile.	cellular_component:GO:0016021//integral component of membrane;molecular_function:GO:0005524//ATP binding;GO:0004672//protein kinase activity;
MC01g0294	XP_022154503.1/0/plant cysteine oxidase 1-like isoform X1 [Momordica charantia]	Q9LXG9/1e-76/ PCO1_ARATH Plant cysteine oxidase 1 OS=Arabidopsis thaliana GN=PCO1 PE=1 SV=1	mcha:111021769/0.0/plant cysteine oxidase 1-like isoform X1; K10712 cysteamine dioxygenase [EC:1.13.11.19]	A0A0A0KWK6/8e-170/A0A0A0KWK6_CUCSA Uncharacterized protein OS=Cucumis sativus GN=Csa_4G188410 PE=4 SV=1	PTHR22966:SF13/9.0E-99/--	molecular_function:GO:0016702//oxidoreductase activity, acting on single donors with incorporation of molecular oxygen, incorporation of two atoms of oxygen;
MC01g0295	XP_022154482.1/0/uncharacterized protein LOC111021754 isoform X1 [Momordica charantia]	O09053/2e-119/ WRN_MOUSE Werner syndrome ATP-dependent helicase homolog OS=Mus musculus GN=Wrn PE=1 SV=3	mcha:111021754/0.0/uncharacterized protein LOC111021754 isoform X1; K03654 ATP-dependent DNA helicase RecQ [EC:3.6.4.12]	A0A1S3B4Q2/0.0/A0A1S3B4Q2_CUCME ATP-dependent DNA helicase RecQ-like isoform X1 OS=Cucumis melo GN=LOC103486004 PE=4 SV=1	PTHR13710:SF87/0.0/--	biological_process:GO:0006281//DNA repair;GO:0006260//DNA replication;GO:0006310//DNA recombination;cellular_component:GO:0005622//intracellular;molecular_function:GO:0005524//ATP binding;GO:0003676//nucleic acid binding;GO:0000166//nucleotide binding;GO:0043140//ATP-dependent 3'-5' DNA helicase activity;
MC01g0296	XP_022154553.1/3.22353e-162/membrin-11-like [Momordica charantia]	Q9SJL6/1e-109/ MEM11_ARATH Membrin-11 OS=Arabidopsis thaliana GN=MEMB11 PE=1 SV=1	mcha:111021795/5e-163/membrin-11-like; K08496 golgi SNAP receptor complex member 2	A0A1S3B4P2/2e-141/A0A1S3B4P2_CUCME Membrin OS=Cucumis melo GN=LOC103485998 PE=3 SV=1	PF12352/2.6E-15/Snare region anchored in the vesicle membrane C-terminus	biological_process:GO:0015031//protein transport;cellular_component:GO:0005794//Golgi apparatus;GO:0016021//integral component of membrane;molecular_function:GO:0005484//SNAP receptor activity;
MC01g0297	XP_022154550.1/0/protein RRP6-like 2 [Momordica charantia] &gt;XP_022154551.1 protein RRP6-like 2 [Momordica charantia]	A9LLI7/0.0/ RP6L2_ARATH Protein RRP6-like 2 OS=Arabidopsis thaliana GN=RRP6L2 PE=2 SV=1	mcha:111021794/0.0/protein RRP6-like 2; K12591 exosome complex exonuclease RRP6 [EC:3.1.13.-]	A0A1S3B475/0.0/A0A1S3B475_CUCME protein RRP6-like 2 OS=Cucumis melo GN=LOC103485997 PE=4 SV=1	SM00341/2.7E-7/Helicase and RNase D C-terminal	biological_process:GO:0006396//RNA processing;cellular_component:GO:0000176//nuclear exosome (RNase complex);molecular_function:GO:0008408//3'-5' exonuclease activity;GO:0000166//nucleotide binding;GO:0003676//nucleic acid binding;
MC01g0298	XP_022154463.1/0/uncharacterized protein LOC111021735 [Momordica charantia]	NA	NA	A0A1S3B5F8/0.0/A0A1S3B5F8_CUCME uncharacterized protein LOC103485996 OS=Cucumis melo GN=LOC103485996 PE=4 SV=1	PF04842/2.6E-213/Plant protein of unknown function (DUF639)	cellular_component:GO:0016021//integral component of membrane;
MC01g0299	XP_022154530.1/0/FH protein interacting protein FIP2 isoform X2 [Momordica charantia]	Q9SE95/2e-174/ FIP2_ARATH FH protein interacting protein FIP2 OS=Arabidopsis thaliana GN=FIP2 PE=1 SV=1	csv:101220621/0.0/FH protein interacting protein FIP2; K21919 BTB/POZ domain-containing protein KCTD9	A0A1S3B4N8/0.0/A0A1S3B4N8_CUCME FH protein interacting protein FIP2 isoform X1 OS=Cucumis melo GN=LOC103485995 PE=4 SV=1	PTHR14958/1.0E-137/--	biological_process:GO:0051260//protein homooligomerization;
MC01g0300	XP_022154555.1/0/binding partner of ACD11 1 [Momordica charantia]	Q9LFD5/2e-64/ BPA1_ARATH Binding partner of ACD11 1 OS=Arabidopsis thaliana GN=BPA1 PE=1 SV=1	NA	A0A1S3CIA3/2e-177/A0A1S3CIA3_CUCME binding partner of ACD11 1-like OS=Cucumis melo GN=LOC103501087 PE=4 SV=1	PF00076/4.5E-6/RNA recognition motif. (a.k.a. RRM, RBD, or RNP domain)	molecular_function:GO:0003723//RNA binding;
MC01g0301	XP_022156238.1/0/uncharacterized protein LOC111023173 [Momordica charantia] &gt;XP_022156239.1 uncharacterized protein LOC111023173 [Momordica charantia] &gt;XP_022156240.1 uncharacterized protein LOC111023173 [Momordica charantia]	Q9P2D0/4e-40/ IBTK_HUMAN Inhibitor of Bruton tyrosine kinase OS=Homo sapiens GN=IBTK PE=1 SV=3	atr:110008293/4e-28/ultraviolet-B receptor UVR8-like; K10615 E3 ubiquitin-protein ligase HERC4 [EC:2.3.2.26]	A0A0A0LTK1/0.0/A0A0A0LTK1_CUCSA Uncharacterized protein OS=Cucumis sativus GN=Csa_2G431150 PE=4 SV=1	PF00415/2.4E-11/Regulator of chromosome condensation (RCC1) repeat	NA
MC01g0302	XP_022156211.1/1.53497e-128/spermidine hydroxycinnamoyl transferase-like [Momordica charantia]	O64470/2e-42/ SHT_ARATH Spermidine hydroxycinnamoyl transferase OS=Arabidopsis thaliana GN=SHT PE=1 SV=1	mcha:111023154/2e-129/spermidine hydroxycinnamoyl transferase-like; K13065 shikimate O-hydroxycinnamoyltransferase [EC:2.3.1.133]	A0A0A0KZY3/2e-64/A0A0A0KZY3_CUCSA Uncharacterized protein OS=Cucumis sativus GN=Csa_4G189010 PE=4 SV=1	PTHR31642/7.5E-79/--	molecular_function:GO:0016747//transferase activity, transferring acyl groups other than amino-acyl groups;
MC01g0303	XP_008441994.1/0/PREDICTED: protein QUIRKY [Cucumis melo]	B8XCH5/0.0/ QKY_ARATH Protein QUIRKY OS=Arabidopsis thaliana GN=QKY PE=2 SV=1	boe:106315405/0.0/protein QUIRKY-like; K00549 5-methyltetrahydropteroyltriglutamate--homocysteine methyltransferase [EC:2.1.1.14]	A0A1S3B4P5/0.0/A0A1S3B4P5_CUCME protein QUIRKY OS=Cucumis melo GN=LOC103485991 PE=4 SV=1	PF00168/4.8E-4/C2 domain	cellular_component:GO:0016021//integral component of membrane;molecular_function:GO:0016740//transferase activity;
MC01g0304	XP_022156247.1/2.60275e-84/spermidine hydroxycinnamoyl transferase-like [Momordica charantia]	O64470/4e-54/ SHT_ARATH Spermidine hydroxycinnamoyl transferase OS=Arabidopsis thaliana GN=SHT PE=1 SV=1	mcha:111023179/4e-85/spermidine hydroxycinnamoyl transferase-like; K13065 shikimate O-hydroxycinnamoyltransferase [EC:2.3.1.133]	A0A1S3B4N3/6e-74/A0A1S3B4N3_CUCME spermidine hydroxycinnamoyl transferase-like OS=Cucumis melo GN=LOC103485990 PE=4 SV=1	PTHR31642/5.1E-87/--	molecular_function:GO:0016747//transferase activity, transferring acyl groups other than amino-acyl groups;
MC01g0305	XP_022156200.1/0/importin-5-like [Momordica charantia]	Q8BKC5/0.0/ IPO5_MOUSE Importin-5 OS=Mus musculus GN=Ipo5 PE=1 SV=3	mcha:111023144/0.0/importin-5-like; K20222 importin-5	A0A1S3B465/0.0/A0A1S3B465_CUCME importin-5-like OS=Cucumis melo GN=LOC103485988 PE=4 SV=1	PF13646/1.5E-7/HEAT repeats	NA
MC01g0306	XP_008441991.1/2.77967e-97/PREDICTED: ethylene-responsive transcription factor RAP2-11-like [Cucumis melo]	Q6J9S1/3e-44/ RA211_ARATH Ethylene-responsive transcription factor RAP2-11 OS=Arabidopsis thaliana GN=RAP2-11 PE=2 SV=1	cmo:103485987/4e-98/ethylene-responsive transcription factor RAP2-11-like; K09286 EREBP-like factor	A0A1S3B5E8/1e-96/A0A1S3B5E8_CUCME ethylene-responsive transcription factor RAP2-11-like OS=Cucumis melo GN=LOC103485987 PE=4 SV=1	SM00380/1.3E-35/DNA-binding domain in plant proteins such as APETALA2 and EREBPs	biological_process:GO:0006351//transcription, DNA-templated;cellular_component:GO:0005634//nucleus;molecular_function:GO:0003677//DNA binding;GO:0003700//sequence-specific DNA binding transcription factor activity;
MC01g0307	XP_022156202.1/0/5&apos;-adenylylsulfate reductase-like 5 [Momordica charantia]	Q93YX4/9e-90/ APRL5_ARATH 5'-adenylylsulfate reductase-like 5 OS=Arabidopsis thaliana GN=APRL5 PE=2 SV=1	NA	A0A1S3B4P1/7e-147/A0A1S3B4P1_CUCME 5'-adenylylsulfate reductase-like 5 OS=Cucumis melo GN=LOC103485985 PE=4 SV=1	PTHR18929:SF84/2.7E-65/--	NA
MC01g0308	XP_022156235.1/0/uncharacterized protein LOC111023169 isoform X2 [Momordica charantia]	NA	NA	A0A1S3B4M8/3e-155/A0A1S3B4M8_CUCME uncharacterized protein LOC103485984 OS=Cucumis melo GN=LOC103485984 PE=4 SV=1	PTHR33646:SF2/4.7E-101/--	cellular_component:GO:0016021//integral component of membrane;
MC01g0309	XP_022156249.1/0/glutamyl-tRNA reductase-binding protein, chloroplastic [Momordica charantia]	Q9LU39/1e-08/ GLUBP_ARATH Glutamyl-tRNA reductase-binding protein, chloroplastic OS=Arabidopsis thaliana GN=GLUTRBP PE=1 SV=1	NA	A0A1S3B460/0.0/A0A1S3B460_CUCME glutamyl-tRNA reductase-binding protein, chloroplastic OS=Cucumis melo GN=LOC103485983 PE=4 SV=1	PTHR13343/8.4E-118/--	molecular_function:GO:0048037//cofactor binding;
MC01g0310	XP_022156242.1/1.3899e-48/uncharacterized protein LOC111023174 [Momordica charantia]	NA	aly:ARALYDRAFT_325929/4e-11/hypothetical protein; K07442 tRNA (adenine57-N1/adenine58-N1)-methyltransferase catalytic subunit [EC:2.1.1.219 2.1.1.220]	A0A1R3GW76/2e-26/A0A1R3GW76_9ROSI Uncharacterized protein OS=Corchorus capsularis GN=CCACVL1_22884 PE=4 SV=1	PTHR34132:SF1/3.3E-33/--	NA
MC01g0311	XP_022156218.1/0/glutamate dehydrogenase 1 isoform X1 [Momordica charantia] &gt;XP_022156219.1 glutamate dehydrogenase 1 isoform X1 [Momordica charantia]	Q43314/0.0/ DHE1_ARATH Glutamate dehydrogenase 1 OS=Arabidopsis thaliana GN=GDH1 PE=2 SV=1	mcha:111023157/0.0/glutamate dehydrogenase 1 isoform X1; K00261 glutamate dehydrogenase (NAD(P)+) [EC:1.4.1.3]	A0A1S3B5A6/0.0/A0A1S3B5A6_CUCME Glutamate dehydrogenase OS=Cucumis melo GN=LOC103485981 PE=3 SV=1	PTHR11606:SF12/0.0/--	biological_process:GO:0006520//cellular amino acid metabolic process;molecular_function:GO:0016639//oxidoreductase activity, acting on the CH-NH2 group of donors, NAD or NADP as acceptor;
MC01g0312	XP_022156221.1/9.63509e-126/putative H/ACA ribonucleoprotein complex subunit 1-like protein 1 [Momordica charantia]	Q9FK53/4e-59/ NLAL2_ARATH H/ACA ribonucleoprotein complex subunit 1-like protein 2 OS=Arabidopsis thaliana GN=At5g18180 PE=2 SV=1	zma:100193822/5e-66/uncharacterized protein LOC100193822; K11128 H/ACA ribonucleoprotein complex subunit 1	S8CQP1/4e-67/S8CQP1_9LAMI H/ACA ribonucleoprotein complex subunit (Fragment) OS=Genlisea aurea GN=M569_05695 PE=3 SV=1	PF04410/5.9E-36/Gar1/Naf1 RNA binding region	biological_process:GO:0006364//rRNA processing;GO:0001522//pseudouridine synthesis;GO:0000454//snoRNA guided rRNA pseudouridine synthesis;cellular_component:GO:0019013//viral nucleocapsid;GO:0031429//box H/ACA snoRNP complex;molecular_function:GO:0003723//RNA binding;GO:0034513//box H/ACA snoRNA binding;
MC01g0313	XP_022156212.1/0/casein kinase 1-like protein HD16 [Momordica charantia] &gt;XP_022156213.1 casein kinase 1-like protein HD16 [Momordica charantia] &gt;XP_022156214.1 casein kinase 1-like protein HD16 [Momordica charantia] &gt;XP_022156215.1 casein kinase 1-like protein HD16 [Momordica charantia] &gt;XP_022156216.1 casein kinase 1-like protein HD16 [Momordica charantia]	Q852L0/0.0/ HD16N_ORYSJ Casein kinase 1-like protein HD16 OS=Oryza sativa subsp. japonica GN=HD16 PE=1 SV=1	zju:107405230/2e-155/casein kinase I-like; K02218 casein kinase 1 [EC:2.7.11.1]	A0A1S3B5A1/0.0/A0A1S3B5A1_CUCME uncharacterized protein LOC103485979 OS=Cucumis melo GN=LOC103485979 PE=4 SV=1	SM00220/1.6E-11/Serine/Threonine protein kinases, catalytic domain	molecular_function:GO:0005524//ATP binding;GO:0004672//protein kinase activity;
MC01g0314	XP_022156224.1/0/protein NDH-DEPENDENT CYCLIC ELECTRON FLOW 5 [Momordica charantia]	Q9C503/6e-81/ NDF5_ARATH Protein NDH-DEPENDENT CYCLIC ELECTRON FLOW 5 OS=Arabidopsis thaliana GN=NDF5 PE=2 SV=1	NA	A0A0A0KWN8/2e-173/A0A0A0KWN8_CUCSA Uncharacterized protein OS=Cucumis sativus GN=Csa_4G192150 PE=4 SV=1	PTHR11122/6.3E-149/--	biological_process:GO:0005975//carbohydrate metabolic process;molecular_function:GO:0030246//carbohydrate binding;GO:0003824//catalytic activity;
MC01g0315	XP_022156223.1/0/uncharacterized protein LOC111023161 [Momordica charantia]	Q5XVI1/0.0/ SINE1_ARATH Protein SINE1 OS=Arabidopsis thaliana GN=SINE1 PE=1 SV=1	NA	A0A0A0KYP2/0.0/A0A0A0KYP2_CUCSA Uncharacterized protein OS=Cucumis sativus GN=Csa_4G192160 PE=4 SV=1	PTHR12794/2.9E-214/--	cellular_component:GO:0016021//integral component of membrane;
MC01g0316	XP_022156259.1/0/PHD finger protein ING2 [Momordica charantia]	B3H615/4e-142/ ING2_ARATH PHD finger protein ING2 OS=Arabidopsis thaliana GN=ING2 PE=1 SV=1	mcha:111023189/0.0/PHD finger protein ING2; K11346 inhibitor of growth protein 4	A0A1S3B596/6e-171/A0A1S3B596_CUCME PHD finger protein ING OS=Cucumis melo GN=LOC103485975 PE=3 SV=1	PS50016/8.858/Zinc finger PHD-type profile.	biological_process:GO:0016569//covalent chromatin modification;cellular_component:GO:0005634//nucleus;molecular_function:GO:0046872//metal ion binding;
MC01g0317	XP_008441973.1/8.33822e-155/PREDICTED: short-chain type dehydrogenase/reductase [Cucumis melo]	Q9SQR4/6e-110/ ADRC3_ARATH NADPH-dependent aldehyde reductase-like protein, chloroplastic OS=Arabidopsis thaliana GN=At3g03980 PE=3 SV=1	cmo:103485974/1e-155/short-chain type dehydrogenase/reductase; K00059 3-oxoacyl-[acyl-carrier protein] reductase [EC:1.1.1.100]	A0A1S3B4M7/3e-154/A0A1S3B4M7_CUCME short-chain type dehydrogenase/reductase OS=Cucumis melo GN=LOC103485974 PE=4 SV=1	PTHR24322:SF429/1.5E-84/--	NA
MC01g0318	XP_022156209.1/0/B3 domain-containing protein At1g05920-like [Momordica charantia]	Q5RM09/4e-13/ Y1592_ARATH B3 domain-containing protein At1g05920 OS=Arabidopsis thaliana GN=At1g05920 PE=2 SV=1	NA	A0A1S3B4L2/9e-63/A0A1S3B4L2_CUCME B3 domain-containing protein At2g31420-like OS=Cucumis melo GN=LOC103485973 PE=4 SV=1	PTHR31541:SF22/4.1E-26/--	NA
MC01g0319	XP_022156187.1/1.11508e-123/VID27-like protein [Momordica charantia]	Q5RM09/2e-08/ Y1592_ARATH B3 domain-containing protein At1g05920 OS=Arabidopsis thaliana GN=At1g05920 PE=2 SV=1	NA	A0A1S3B4L2/2e-16/A0A1S3B4L2_CUCME B3 domain-containing protein At2g31420-like OS=Cucumis melo GN=LOC103485973 PE=4 SV=1	PF03754/1.7E-8/Domain of unknown function (DUF313)	NA
MC01g0320	XP_022156189.1/0/syntaxin-related protein KNOLLE [Momordica charantia]	Q42374/1e-132/ SY111_ARATH Syntaxin-related protein KNOLLE OS=Arabidopsis thaliana GN=KN PE=1 SV=1	mcha:111023138/0.0/syntaxin-related protein KNOLLE; K08486 syntaxin 1B/2/3	A0A1S3B445/0.0/A0A1S3B445_CUCME syntaxin-related protein KNOLLE OS=Cucumis melo GN=LOC103485972 PE=3 SV=1	PTHR19957:SF91/2.4E-184/--	biological_process:GO:0006886//intracellular protein transport;GO:0016192//vesicle-mediated transport;cellular_component:GO:0005622//intracellular;GO:0016021//integral component of membrane;molecular_function:GO:0005484//SNAP receptor activity;
MC01g0321	XP_022156236.1/2.39165e-177/aquaporin SIP1-2 [Momordica charantia]	Q9ATM2/2e-90/ SIP12_MAIZE Aquaporin SIP1-2 OS=Zea mays GN=SIP1-2 PE=2 SV=1	mcha:111023170/4e-178/aquaporin SIP1-2; K09875 aquaporin SIP	A0A0A0KYP9/3e-143/A0A0A0KYP9_CUCSA Uncharacterized protein OS=Cucumis sativus GN=Csa_4G192210 PE=3 SV=1	PR00783/9.2E-21/Major intrinsic protein family signature	cellular_component:GO:0016021//integral component of membrane;molecular_function:GO:0005215//transporter activity;
MC01g0322	XP_022156225.1/0/apyrase 2 [Momordica charantia]	Q9SPM5/0.0/ APY2_ARATH Apyrase 2 OS=Arabidopsis thaliana GN=APY2 PE=1 SV=1	mcha:111023164/0.0/apyrase 2; K14641 apyrase [EC:3.6.1.5]	A0A1S3B4M2/0.0/A0A1S3B4M2_CUCME apyrase 2-like OS=Cucumis melo GN=LOC103485970 PE=3 SV=1	PF01150/3.8E-99/GDA1/CD39 (nucleoside phosphatase) family	cellular_component:GO:0016021//integral component of membrane;molecular_function:GO:0016787//hydrolase activity;
MC01g0323	XP_018845120.1/1.45119e-10/PREDICTED: uncharacterized protein LOC109009183 isoform X2 [Juglans regia]	NA	mcha:111005959/2e-11/uncharacterized protein LOC111005959; K02871 large subunit ribosomal protein L13	A0A061FIY2/9e-10/A0A061FIY2_THECC Ribosomal protein L13 family protein OS=Theobroma cacao GN=TCM_035802 PE=3 SV=1	NA	NA
MC01g0324	XP_022156229.1/0/ricin B-like lectin R40G3 [Momordica charantia]	Q945P1/3e-81/ EULS3_ARATH Ricin B-like lectin EULS3 OS=Arabidopsis thaliana GN=EULS3 PE=1 SV=1	NA	A0A0A0KYQ4/4e-125/A0A0A0KYQ4_CUCSA Uncharacterized protein OS=Cucumis sativus GN=Csa_4G193240 PE=4 SV=1	PTHR31257/5.2E-118/--	NA
MC01g0325	XP_022156195.1/0/NAC domain-containing protein 92-like [Momordica charantia]	Q9FLR3/8e-86/ NAC79_ARATH NAC domain-containing protein 79 OS=Arabidopsis thaliana GN=NAC079 PE=2 SV=1	fve:101312606/3e-17/NAC domain-containing protein 66-like; K13126 polyadenylate-binding protein	A0A1S3B442/7e-132/A0A1S3B442_CUCME NAC domain-containing protein 79-like OS=Cucumis melo GN=LOC103485968 PE=4 SV=1	PF02365/1.6E-32/No apical meristem (NAM) protein	biological_process:GO:0006355//regulation of transcription, DNA-templated;GO:0006351//transcription, DNA-templated;cellular_component:GO:0005634//nucleus;molecular_function:GO:0003677//DNA binding;
MC01g0326	XP_022156231.1/0/pentatricopeptide repeat-containing protein At1g09220, mitochondrial-like isoform X1 [Momordica charantia]	Q680Z7/3e-119/ PPR24_ARATH Pentatricopeptide repeat-containing protein At1g09220, mitochondrial OS=Arabidopsis thaliana GN=PCMP-E25 PE=2 SV=1	tcc:18613571/1e-65/uncharacterized LOC18613571; K03452 magnesium/proton exchanger	A0A1S4DUC6/0.0/A0A1S4DUC6_CUCME pentatricopeptide repeat-containing protein At1g09220, mitochondrial OS=Cucumis melo GN=LOC103485965 PE=4 SV=1	PS51375/7.75/Pentatricopeptide (PPR) repeat profile.	NA
MC01g0327	XP_022156208.1/0/amino acid transporter ANT1, partial [Momordica charantia]	Q9SF09/0.0/ ANT1_ARATH Amino acid transporter ANT1 OS=Arabidopsis thaliana GN=ANT1 PE=1 SV=1	mcha:111023151/0.0/amino acid transporter ANT1; K14209 solute carrier family 36 (proton-coupled amino acid transporter)	A0A1S3B5C4/0.0/A0A1S3B5C4_CUCME amino acid transporter ANT1 OS=Cucumis melo GN=LOC103485964 PE=4 SV=1	PF01490/2.0E-91/Transmembrane amino acid transporter protein	cellular_component:GO:0016021//integral component of membrane;
MC01g0328	XP_022156184.1/0/rhomboid-like protein 15 [Momordica charantia]	Q8LB17/0.0/ RBL15_ARATH Rhomboid-like protein 15 OS=Arabidopsis thaliana GN=RBL15 PE=1 SV=2	csl:COCSUDRAFT_22068/5e-57/rhomboid-domain-containing protein; K09651 rhomboid domain-containing protein 1 [EC:3.4.21.-]	A0A0A0KYQ9/0.0/A0A0A0KYQ9_CUCSA Uncharacterized protein OS=Cucumis sativus GN=Csa_4G194270 PE=4 SV=1	PF01694/1.8E-25/Rhomboid family	cellular_component:GO:0016021//integral component of membrane;molecular_function:GO:0004252//serine-type endopeptidase activity;
MC01g0329	XP_022156178.1/0/BTB/POZ domain-containing protein At3g05675 isoform X1 [Momordica charantia] &gt;XP_022156179.1 BTB/POZ domain-containing protein At3g05675 isoform X1 [Momordica charantia] &gt;XP_022156180.1 BTB/POZ domain-containing protein At3g05675 isoform X1 [Momordica charantia] &gt;XP_022156181.1 BTB/POZ domain-containing protein At3g05675 isoform X1 [Momordica charantia] &gt;XP_022156182.…	Q8RX01/2e-175/ Y3567_ARATH BTB/POZ domain-containing protein At3g05675 OS=Arabidopsis thaliana GN=At3g05675 PE=2 SV=1	NA	A0A0A0KWH5/0.0/A0A0A0KWH5_CUCSA Uncharacterized protein OS=Cucumis sativus GN=Csa_4G194280 PE=4 SV=1	PTHR31060/3.8E-235/--	NA
MC01g0330	XP_008441961.1/0/PREDICTED: E3 ubiquitin-protein ligase PUB22 [Cucumis melo]	Q84TG3/3e-153/ PUB23_ARATH E3 ubiquitin-protein ligase PUB23 OS=Arabidopsis thaliana GN=PUB23 PE=1 SV=1	egr:108953915/7e-21/U-box domain-containing protein 13-like; K08332 vacuolar protein 8	A0A1S3B4K2/0.0/A0A1S3B4K2_CUCME RING-type E3 ubiquitin transferase OS=Cucumis melo GN=LOC103485961 PE=4 SV=1	PTHR22849/8.1E-231/--	molecular_function:GO:0004842//ubiquitin-protein transferase activity;GO:0016874//ligase activity;
MC01g0331	XP_022156199.1/0/probable galacturonosyltransferase 7 isoform X4 [Momordica charantia]	Q9ZVI7/0.0/ GAUT7_ARATH Probable galacturonosyltransferase 7 OS=Arabidopsis thaliana GN=GAUT7 PE=1 SV=2	mcha:111023143/0.0/probable galacturonosyltransferase 7 isoform X1; K13648 alpha-1,4-galacturonosyltransferase [EC:2.4.1.43]	A0A0A0L032/0.0/A0A0A0L032_CUCSA Hexosyltransferase OS=Cucumis sativus GN=Csa_4G194790 PE=3 SV=1	PTHR32116:SF12/0.0/--	biological_process:GO:0045489//pectin biosynthetic process;GO:0071555//cell wall organization;cellular_component:GO:0016021//integral component of membrane;GO:0000139//Golgi membrane;molecular_function:GO:0047262//polygalacturonate 4-alpha-galacturonosyltransferase activity;
MC01g0332	KGN53965.1/0/hypothetical protein Csa_4G196810 [Cucumis sativus]	Q2Z2E9/0.0/ SCR_IPONI Protein SCARECROW OS=Ipomoea nil GN=SCR PE=1 SV=1	ghi:107944529/4e-73/DELLA protein GAIP-B-like; K14494 DELLA protein	A0A0A0KWH9/0.0/A0A0A0KWH9_CUCSA Uncharacterized protein OS=Cucumis sativus GN=Csa_4G196810 PE=3 SV=1	PF03514/1.7E-126/GRAS domain family	biological_process:GO:0006355//regulation of transcription, DNA-templated;GO:0006351//transcription, DNA-templated;
MC01g0333	XP_022156251.1/0/bifunctional protein FolD 1, mitochondrial isoform X1 [Momordica charantia]	A2RVV7/4e-172/ FOLD1_ARATH Bifunctional protein FolD 1, mitochondrial OS=Arabidopsis thaliana GN=FOLD1 PE=2 SV=1	sind:105180013/3e-169/bifunctional protein FolD 1, mitochondrial isoform X1; K00288 methylenetetrahydrofolate dehydrogenase (NADP+) / methenyltetrahydrofolate cyclohydrolase / formyltetrahydrofolate synthetase [EC:1.5.1.5 3.5.4.9 6.3.4.3]	A0A1S3CJ02/0.0/A0A1S3CJ02_CUCME bifunctional protein FolD 1, mitochondrial isoform X1 OS=Cucumis melo GN=LOC103501504 PE=3 SV=1	PF00763/4.3E-36/Tetrahydrofolate dehydrogenase/cyclohydrolase, catalytic domain	molecular_function:GO:0004488//methylenetetrahydrofolate dehydrogenase (NADP+) activity;
MC01g0334	XP_022156250.1/0/uncharacterized protein LOC111023184 [Momordica charantia]	NA	NA	A0A1S3CKI8/0.0/A0A1S3CKI8_CUCME uncharacterized protein LOC103501503 isoform X1 OS=Cucumis melo GN=LOC103501503 PE=4 SV=1	PTHR23324/6.4E-78/--	biological_process:GO:0006810//transport;cellular_component:GO:0016021//integral component of membrane;
MC01g0335	XP_022156201.1/0/2,3-bisphosphoglycerate-independent phosphoglycerate mutase [Momordica charantia]	Q42908/0.0/ PMGI_MESCR 2,3-bisphosphoglycerate-independent phosphoglycerate mutase OS=Mesembryanthemum crystallinum GN=PGM1 PE=2 SV=1	mcha:111023145/0.0/2,3-bisphosphoglycerate-independent phosphoglycerate mutase; K15633 2,3-bisphosphoglycerate-independent phosphoglycerate mutase [EC:5.4.2.12]	A0A1S3CJC0/0.0/A0A1S3CJC0_CUCME 2,3-bisphosphoglycerate-independent phosphoglycerate mutase OS=Cucumis melo GN=LOC103501500 PE=4 SV=1	PF01676/3.5E-101/Metalloenzyme superfamily	biological_process:GO:0006007//glucose catabolic process;cellular_component:GO:0005737//cytoplasm;molecular_function:GO:0004619//phosphoglycerate mutase activity;GO:0030145//manganese ion binding;
MC01g0336	XP_022156177.1/0/cell division control protein 2 homolog C [Momordica charantia]	Q38774/0.0/ CDC2C_ANTMA Cell division control protein 2 homolog C OS=Antirrhinum majus GN=CDC2C PE=2 SV=1	mcha:111023132/0.0/cell division control protein 2 homolog C; K07760 cyclin-dependent kinase [EC:2.7.11.22]	A0A1S3CIZ8/0.0/A0A1S3CIZ8_CUCME cell division control protein 2 homolog C OS=Cucumis melo GN=LOC103501499 PE=3 SV=1	SM00220/1.7E-98/Serine/Threonine protein kinases, catalytic domain	biological_process:GO:0051301//cell division;molecular_function:GO:0004674//protein serine/threonine kinase activity;GO:0005524//ATP binding;
MC01g0337	XP_022156222.1/0/uncharacterized protein LOC111023160 [Momordica charantia]	NA	NA	A0A0A0KXY0/0.0/A0A0A0KXY0_CUCSA Uncharacterized protein OS=Cucumis sativus GN=Csa_4G337860 PE=4 SV=1	PTHR31789/0.0/--	NA
MC01g0338	XP_022156243.1/9.62589e-148/uncharacterized protein LOC111023175 [Momordica charantia]	Q6DST1/2e-08/ Y1465_ARATH Late embryogenesis abundant protein At1g64065 OS=Arabidopsis thaliana GN=At1g64065 PE=2 SV=1	NA	A0A0A0L094/4e-101/A0A0A0L094_CUCSA Uncharacterized protein OS=Cucumis sativus GN=Csa_4G337360 PE=4 SV=1	PTHR31852/5.9E-79/--	cellular_component:GO:0016021//integral component of membrane;
MC01g0339	XP_022156261.1/1.43357e-173/uncharacterized protein LOC111023190 [Momordica charantia]	P85192/2e-10/ UP1_HELAN Unknown protein 1 OS=Helianthus annuus PE=1 SV=1	NA	A0A0A0KYB8/2e-116/A0A0A0KYB8_CUCSA Uncharacterized protein OS=Cucumis sativus GN=Csa_4G337350 PE=4 SV=1	PTHR36310/2.0E-35/--	cellular_component:GO:0016021//integral component of membrane;
MC01g0340	XP_022156262.1/0/cytochrome P450 714C2-like [Momordica charantia]	Q2QYH7/9e-176/ C14C2_ORYSJ Cytochrome P450 714C2 OS=Oryza sativa subsp. japonica GN=CYP714C2 PE=2 SV=1	rcu:8263254/0.0/cytochrome P450 714C2; K20661 cytochrome P450 family 714 subfamily A polypeptide 1	A0A200RC30/0.0/A0A200RC30_9MAGN Cytochrome P450 OS=Macleaya cordata GN=BVC80_157g72 PE=4 SV=1	PF00067/2.9E-83/Cytochrome P450	NA
MC01g0341	XP_022156244.1/0/protein PIN-LIKES 6 [Momordica charantia] &gt;XP_022156245.1 protein PIN-LIKES 6 [Momordica charantia]	Q9LZN2/0.0/ PILS6_ARATH Protein PIN-LIKES 6 OS=Arabidopsis thaliana GN=PILS6 PE=2 SV=1	pop:POPTR_0005s10230g/6e-78/POPTRDRAFT_760338; auxin efflux carrier family protein; K07088 uncharacterized protein	A0A060IKH9/0.0/A0A060IKH9_CUCME PH (Fragment) OS=Cucumis melo PE=2 SV=1	PTHR31419:SF1/4.5E-221/--	biological_process:GO:0055085//transmembrane transport;cellular_component:GO:0016021//integral component of membrane;
MC01g0342	XP_022156258.1/0/uncharacterized protein LOC111023188 [Momordica charantia]	P0CH30/8e-29/ RING1_GOSHI E3 ubiquitin-protein ligase RING1 OS=Gossypium hirsutum GN=RING1 PE=1 SV=1	cpap:110818160/2e-34/E3 ubiquitin-protein ligase CIP8; K11982 E3 ubiquitin-protein ligase RNF115/126 [EC:2.3.2.27]	A0A0A0L2Z4/0.0/A0A0A0L2Z4_CUCSA Uncharacterized protein OS=Cucumis sativus GN=Csa_4G337330 PE=4 SV=1	SM00184/1.1E-5/Ring finger	cellular_component:GO:0016021//integral component of membrane;
MC01g0343	XP_022156194.1/0/uncharacterized protein LOC111023141 isoform X3 [Momordica charantia]	NA	NA	A0A0A0KXX4/0.0/A0A0A0KXX4_CUCSA Uncharacterized protein OS=Cucumis sativus GN=Csa_4G337320 PE=4 SV=1	PTHR31016:SF6/9.5E-193/--	NA
MC01g0344	XP_022156230.1/0/RING finger and transmembrane domain-containing protein 2 [Momordica charantia]	Q96EX2/2e-42/ RNFT2_HUMAN RING finger and transmembrane domain-containing protein 2 OS=Homo sapiens GN=RNFT2 PE=2 SV=2	cam:101492004/2e-11/ERAD-associated E3 ubiquitin-protein ligase HRD1B-like; K10601 E3 ubiquitin-protein ligase synoviolin [EC:2.3.2.27]	A0A0A0L088/0.0/A0A0A0L088_CUCSA Uncharacterized protein OS=Cucumis sativus GN=Csa_4G337310 PE=4 SV=1	PF13920/4.0E-10/Zinc finger, C3HC4 type (RING finger)	cellular_component:GO:0016021//integral component of membrane;
MC01g0345	XP_022156237.1/0/uncharacterized protein LOC111023172 [Momordica charantia]	NA	NA	A0A0A0L1L6/9e-175/A0A0A0L1L6_CUCSA Uncharacterized protein OS=Cucumis sativus GN=Csa_4G337290 PE=4 SV=1	PF06697/3.5E-106/Protein of unknown function (DUF1191)	cellular_component:GO:0016021//integral component of membrane;
MC01g0346	XP_022156255.1/6.32864e-44/NADH dehydrogenase [ubiquinone] 1 alpha subcomplex subunit 1 [Momordica charantia] &gt;XP_022156256.1 NADH dehydrogenase [ubiquinone] 1 alpha subcomplex subunit 1 [Momordica charantia] &gt;XP_022156257.1 NADH dehydrogenase [ubiquinone] 1 alpha subcomplex subunit 1 [Momordica charantia]	Q9C9Z5/2e-30/ NDUA1_ARATH NADH dehydrogenase [ubiquinone] 1 alpha subcomplex subunit 1 OS=Arabidopsis thaliana GN=At3g08610 PE=3 SV=1	mcha:111023187/9e-45/NADH dehydrogenase [ubiquinone] 1 alpha subcomplex subunit 1; K03945 NADH dehydrogenase (ubiquinone) 1 alpha subcomplex subunit 1	A0A0A0L2Y7/1e-37/A0A0A0L2Y7_CUCSA Uncharacterized protein OS=Cucumis sativus GN=Csa_4G337280 PE=4 SV=1	PTHR17098/5.2E-26/--	cellular_component:GO:0016021//integral component of membrane;
MC01g0347	XP_022156254.1/0/KH domain-containing protein At3g08620-like [Momordica charantia]	Q9ZVI3/1e-171/ QKIL3_ARATH KH domain-containing protein At2g38610 OS=Arabidopsis thaliana GN=At2g38610 PE=1 SV=1	mcha:111023186/0.0/KH domain-containing protein At3g08620-like; K14945 protein quaking	A0A1S3CIV3/0.0/A0A1S3CIV3_CUCME KH domain-containing protein At2g38610 OS=Cucumis melo GN=LOC103501485 PE=4 SV=1	PTHR11208/4.6E-221/--	cellular_component:GO:0005829//cytosol;molecular_function:GO:0003723//RNA binding;GO:0003729//mRNA binding;
MC01g0348	XP_022156226.1/0/putative zinc transporter At3g08650 [Momordica charantia] &gt;XP_022156227.1 putative zinc transporter At3g08650 [Momordica charantia]	Q28J44/1e-12/ S39AB_XENTR Zinc transporter ZIP11 OS=Xenopus tropicalis GN=slc39a11 PE=2 SV=1	sot:102584193/2e-13/zinc transporter ZTP29; K07238 zinc transporter, ZIP family	A0A0A0KYA3/0.0/A0A0A0KYA3_CUCSA Uncharacterized protein OS=Cucumis sativus GN=Csa_4G337250 PE=4 SV=1	PTHR11040:SF70/2.5E-106/--	cellular_component:GO:0016021//integral component of membrane;molecular_function:GO:0046873//metal ion transmembrane transporter activity;
MC01g0349	XP_022156248.1/0/protein RETICULATA-RELATED 3, chloroplastic [Momordica charantia]	Q9C9Z2/3e-134/ RER3_ARATH Protein RETICULATA-RELATED 3, chloroplastic OS=Arabidopsis thaliana GN=RER3 PE=1 SV=1	NA	A0A0A0L080/0.0/A0A0A0L080_CUCSA Uncharacterized protein OS=Cucumis sativus GN=Csa_4G337260 PE=4 SV=1	PF11891/1.2E-64/Domain of unknown function (DUF3411)	cellular_component:GO:0016021//integral component of membrane;
MC01g0350	XP_022156204.1/0/probable LRR receptor-like serine/threonine-protein kinase At1g06840 isoform X1 [Momordica charantia]	C0LGD7/0.0/ Y1684_ARATH Probable LRR receptor-like serine/threonine-protein kinase At1g06840 OS=Arabidopsis thaliana GN=At1g06840 PE=2 SV=2	han:110884386/2e-155/probable LRR receptor-like serine/threonine-protein kinase At1g06840; K04733 interleukin-1 receptor-associated kinase 4 [EC:2.7.11.1]	A0A1S3CIX4/0.0/A0A1S3CIX4_CUCME probable LRR receptor-like serine/threonine-protein kinase At1g06840 isoform X2 OS=Cucumis melo GN=LOC103501482 PE=3 SV=1	PS50011/37.898/Protein kinase domain profile.	NA
MC01g0351	XP_022151588.1/0/AMP deaminase [Momordica charantia]	O80452/0.0/ AMPD_ARATH AMP deaminase OS=Arabidopsis thaliana GN=AMPD PE=1 SV=2	mcha:111019491/0.0/AMP deaminase; K01490 AMP deaminase [EC:3.5.4.6]	A0A1S3CKZ6/0.0/A0A1S3CKZ6_CUCME AMP deaminase isoform X1 OS=Cucumis melo GN=LOC103502142 PE=4 SV=1	PTHR11359/0.0/--	biological_process:GO:0032264//IMP salvage;cellular_component:GO:0016021//integral component of membrane;molecular_function:GO:0003876//AMP deaminase activity;
MC01g0352	XP_022151471.1/0/protein SCO1 homolog 1, mitochondrial isoform X2 [Momordica charantia]	Q8VYP0/4e-131/ SCO11_ARATH Protein SCO1 homolog 1, mitochondrial OS=Arabidopsis thaliana GN=HCC1 PE=2 SV=1	mcha:111019404/0.0/protein SCO1 homolog 1, mitochondrial isoform X1; K07152 protein SCO1/2	A0A1S3CMG3/0.0/A0A1S3CMG3_CUCME protein SCO1 homolog 1, mitochondrial OS=Cucumis melo GN=LOC103502140 PE=4 SV=1	PS51352/10.477/Thioredoxin domain profile.	biological_process:GO:0006878//cellular copper ion homeostasis;GO:0008535//respiratory chain complex IV assembly;GO:0006825//copper ion transport;GO:0045454//cell redox homeostasis;cellular_component:GO:0005743//mitochondrial inner membrane;GO:0016021//integral component of membrane;molecular_function:GO:0005507//copper ion binding;
MC01g0353	XP_022151542.1/0/protein trichome birefringence-like 3, partial [Momordica charantia]	Q8LED3/0.0/ TBL3_ARATH Protein trichome birefringence-like 3 OS=Arabidopsis thaliana GN=TBL3 PE=2 SV=1	pda:103722329/9e-21/uncharacterized LOC103722329; K16573 gamma-tubulin complex component 6	A0A1S3CLE2/0.0/A0A1S3CLE2_CUCME protein trichome birefringence-like 3 OS=Cucumis melo GN=LOC103502139 PE=4 SV=1	PTHR32285:SF7/5.3E-279/--	NA
MC01g0354	XP_022151556.1/0/trihelix transcription factor GT-3a-like [Momordica charantia]	Q9SDW0/2e-58/ TGT3A_ARATH Trihelix transcription factor GT-3a OS=Arabidopsis thaliana GN=GT-3A PE=1 SV=1	NA	A0A0A0KZY4/2e-90/A0A0A0KZY4_CUCSA Uncharacterized protein OS=Cucumis sativus GN=Csa_4G310210 PE=4 SV=1	PS50090/7.666/Myb-like domain profile.	cellular_component:GO:0005634//nucleus;molecular_function:GO:0043565//sequence-specific DNA binding;GO:0003700//sequence-specific DNA binding transcription factor activity;
MC01g0355	XP_015960953.1/1.38744e-153/probable 2-oxoglutarate-dependent dioxygenase At5g05600 [Arachis duranensis]	Q9FFF6/1e-140/ DIOX5_ARATH Probable 2-oxoglutarate-dependent dioxygenase At5g05600 OS=Arabidopsis thaliana GN=At5g05600 PE=2 SV=1	egr:104450482/3e-75/flavonol synthase/flavanone 3-hydroxylase; K05278 flavonol synthase [EC:1.14.11.23]	B9IGA2/6e-151/B9IGA2_POPTR Uncharacterized protein OS=Populus trichocarpa GN=POPTR_0016s12440g PE=3 SV=1	PTHR10209/1.4E-182/--	NA
MC01g0356	XP_022151495.1/0/uncharacterized protein LOC111019424 [Momordica charantia]	Q92797/2e-68/ SYMPK_HUMAN Symplekin OS=Homo sapiens GN=SYMPK PE=1 SV=2	mcha:111019424/0.0/uncharacterized protein LOC111019424; K06100 symplekin	A0A1S3CLD7/0.0/A0A1S3CLD7_CUCME symplekin isoform X1 OS=Cucumis melo GN=LOC103502136 PE=4 SV=1	PF12295/2.7E-61/Symplekin tight junction protein C terminal	NA
MC01g0357	XP_022151592.1/0/protein N-terminal and lysine N-methyltransferase EFM7 isoform X1 [Momordica charantia]	Q4WYS7/3e-09/ EFM7_ASPFU Protein N-terminal and lysine N-methyltransferase efm7 OS=Neosartorya fumigata (strain ATCC MYA-4609 / Af293 / CBS 101355 / FGSC A1100) GN=efm7 PE=3 SV=1	han:110865484/1e-114/protein N-terminal and lysine N-methyltransferase EFM7; K21805 protein N-lysine methyltransferase METTL21C [EC:2.1.1.-]	A0A1S3BN36/6e-154/A0A1S3BN36_CUCME protein N-methyltransferase NNT1 isoform X1 OS=Cucumis melo GN=LOC103491642 PE=4 SV=1	PTHR14614/1.7E-137/--	molecular_function:GO:0008168//methyltransferase activity;
MC01g0358	XP_022151531.1/0/vacuolar cation/proton exchanger 3-like [Momordica charantia]	Q93Z81/0.0/ CAX3_ARATH Vacuolar cation/proton exchanger 3 OS=Arabidopsis thaliana GN=CAX3 PE=1 SV=1	mcha:111019448/0.0/vacuolar cation/proton exchanger 3-like; K07300 Ca2+:H+ antiporter	J7KJQ3/0.0/J7KJQ3_CUCSA Cation exchanger CAX3 OS=Cucumis sativus GN=CAX3 PE=2 SV=1	PF01699/3.2E-19/Sodium/calcium exchanger protein	cellular_component:GO:0016021//integral component of membrane;molecular_function:GO:0015369//calcium:proton antiporter activity;
MC01g0359	XP_022151582.1/0/probable envelope ADP,ATP carrier protein, chloroplastic [Momordica charantia]	O65023/1e-178/ EAAC_ARATH Probable envelope ADP,ATP carrier protein, chloroplastic OS=Arabidopsis thaliana GN=EAAC PE=2 SV=2	mcha:111019487/0.0/probable envelope ADP,ATP carrier protein, chloroplastic; K14684 solute carrier family 25 (mitochondrial phosphate transporter), member 23/24/25/41	A0A1S3BN79/0.0/A0A1S3BN79_CUCME probable envelope ADP,ATP carrier protein, chloroplastic OS=Cucumis melo GN=LOC103491675 PE=3 SV=1	PS50920/23.757/Solute carrier (Solcar) repeat profile.	biological_process:GO:0055085//transmembrane transport;cellular_component:GO:0016021//integral component of membrane;
MC01g0360	XP_022151585.1/0/protein root UVB sensitive 5 isoform X1 [Momordica charantia]	B6IDH3/0.0/ RUS5_ARATH Protein root UVB sensitive 5 OS=Arabidopsis thaliana GN=RUS5 PE=2 SV=1	NA	A0A0A0KXY9/0.0/A0A0A0KXY9_CUCSA Uncharacterized protein OS=Cucumis sativus GN=Csa_4G309160 PE=4 SV=1	PTHR12770:SF24/1.3E-289/--	NA
MC01g0361	XP_022151579.1/2.02475e-114/high mobility group B protein 1 [Momordica charantia] &gt;XP_022151580.1 high mobility group B protein 1 [Momordica charantia]	O49595/1e-61/ HMGB1_ARATH High mobility group B protein 1 OS=Arabidopsis thaliana GN=HMGB1 PE=1 SV=1	mcha:111019485/3e-115/high mobility group B protein 1; K10802 high mobility group protein B1	A0A0A0L1B2/1e-89/A0A0A0L1B2_CUCSA Uncharacterized protein OS=Cucumis sativus GN=Csa_4G309150 PE=4 SV=1	PF00505/1.3E-23/HMG (high mobility group) box	cellular_component:GO:0005634//nucleus;molecular_function:GO:0003677//DNA binding;
MC01g0362	XP_004148622.1/0/PREDICTED: BTB/POZ domain-containing protein At3g09030 [Cucumis sativus] &gt;KGN54376.1 hypothetical protein Csa_4G308650 [Cucumis sativus]	Q9S7R7/0.0/ Y3903_ARATH BTB/POZ domain-containing protein At3g09030 OS=Arabidopsis thaliana GN=At3g09030 PE=2 SV=1	mcha:111019482/2e-95/BTB/POZ domain-containing protein At3g09030-like; K21916 BTB/POZ domain-containing protein KCTD6	A0A0A0L2M4/0.0/A0A0A0L2M4_CUCSA Uncharacterized protein OS=Cucumis sativus GN=Csa_4G308650 PE=4 SV=1	PF02214/1.4E-11/BTB/POZ domain	biological_process:GO:0051260//protein homooligomerization;
MC01g0363	XP_022151468.1/0/auxin transporter-like protein 2 [Momordica charantia]	Q9FEL7/0.0/ LAX2_MEDTR Auxin transporter-like protein 2 OS=Medicago truncatula GN=LAX2 PE=2 SV=1	mcha:111019401/0.0/auxin transporter-like protein 2; K13946 auxin influx carrier (AUX1 LAX family)	A0A1S4E5J7/0.0/A0A1S4E5J7_CUCME auxin transporter-like protein 4 OS=Cucumis melo GN=LOC103503441 PE=4 SV=1	PF01490/5.1E-82/Transmembrane amino acid transporter protein	cellular_component:GO:0016021//integral component of membrane;
MC01g0364	KGN54372.1/1.71404e-75/hypothetical protein Csa_4G308620 [Cucumis sativus]	NA	NA	A0A0A0L1A7/7e-75/A0A0A0L1A7_CUCSA Uncharacterized protein OS=Cucumis sativus GN=Csa_4G308620 PE=4 SV=1	NA	NA
MC01g0365	XP_022151522.1/0/RNA polymerase II C-terminal domain phosphatase-like 2 isoform X4 [Momordica charantia]	Q5YDB5/0.0/ CPL2_ARATH RNA polymerase II C-terminal domain phosphatase-like 2 OS=Arabidopsis thaliana GN=CPL2 PE=1 SV=3	cmo:103491217/0.0/RNA polymerase II C-terminal domain phosphatase-like 2; K18998 RNA polymerase II C-terminal domain phosphatase-like 1/2 [EC:3.1.3.16]	A0A0A0L2L8/0.0/A0A0A0L2L8_CUCSA Uncharacterized protein OS=Cucumis sativus GN=Csa_4G308610 PE=4 SV=1	SM00358/3.5E-11/Double-stranded RNA binding motif	NA
MC01g0366	XP_004142601.1/1.11702e-118/PREDICTED: xyloglucan endotransglucosylase/hydrolase protein 2-like [Cucumis sativus]	Q9SV60/1e-68/ XTH2_ARATH Xyloglucan endotransglucosylase/hydrolase protein 2 OS=Arabidopsis thaliana GN=XTH2 PE=2 SV=1	csv:101211095/2e-119/xyloglucan endotransglucosylase/hydrolase protein 2-like; K08235 xyloglucan:xyloglucosyl transferase [EC:2.4.1.207]	A0A0A0KXI7/3e-104/A0A0A0KXI7_CUCSA Uncharacterized protein OS=Cucumis sativus GN=Csa_4G308600 PE=4 SV=1	PF00722/6.4E-41/Glycosyl hydrolases family 16	NA
MC01g0367	XP_022151477.1/0/clathrin light chain 2-like [Momordica charantia]	F4J5M9/2e-67/ CLC3_ARATH Clathrin light chain 3 OS=Arabidopsis thaliana GN=At3g51890 PE=1 SV=1	brp:103846752/9e-59/clathrin light chain 2-like; K04645 clathrin light chain B	A0A0A0KZX1/2e-150/A0A0A0KZX1_CUCSA Clathrin light chain OS=Cucumis sativus GN=Csa_4G308590 PE=3 SV=1	PTHR10639/1.1E-114/--	biological_process:GO:0006886//intracellular protein transport;GO:0016192//vesicle-mediated transport;cellular_component:GO:0030132//clathrin coat of coated pit;GO:0030130//clathrin coat of trans-Golgi network vesicle;molecular_function:GO:0005198//structural molecule activity;
MC01g0368	XP_022151481.1/0/probable serine/threonine-protein kinase nek3 [Momordica charantia]	NA	egu:105057227/3e-06/uncharacterized protein DDB_G0271670-like; K03006 DNA-directed RNA polymerase II subunit RPB1 [EC:2.7.7.6]	A0A0A0KXX8/0.0/A0A0A0KXX8_CUCSA Uncharacterized protein OS=Cucumis sativus GN=Csa_4G308580 PE=4 SV=1	PTHR31949:SF1/1.1E-140/--	NA
MC01g0369	XP_022151597.1/4.74552e-92/protein yippee-like [Momordica charantia]	P59234/1e-66/ YIPL_SOLTU Protein yippee-like OS=Solanum tuberosum PE=2 SV=1	aly:ARALYDRAFT_358227/2e-12/hypothetical protein; K11968 ariadne-1 [EC:2.3.2.27]	A0A0A0L2L2/1e-80/A0A0A0L2L2_CUCSA Protein yippee-like OS=Cucumis sativus GN=Csa_4G308560 PE=3 SV=1	PTHR13848/6.6E-82/--	molecular_function:GO:0046872//metal ion binding;
MC01g0370	XP_022151483.1/0/chlorophyll a-b binding protein CP29.1, chloroplastic [Momordica charantia]	Q9XF88/3e-173/ CB4B_ARATH Chlorophyll a-b binding protein CP29.2, chloroplastic OS=Arabidopsis thaliana GN=LHCB4.2 PE=1 SV=1	mcha:111019415/0.0/chlorophyll a-b binding protein CP29.1, chloroplastic; K08915 light-harvesting complex II chlorophyll a/b binding protein 4	A0A0A0KXI3/0.0/A0A0A0KXI3_CUCSA Chlorophyll a-b binding protein, chloroplastic OS=Cucumis sativus GN=Csa_4G308550 PE=3 SV=1	PTHR21649/5.3E-184/--	biological_process:GO:0009765//photosynthesis, light harvesting;GO:0018298//protein-chromophore linkage;cellular_component:GO:0009535//chloroplast thylakoid membrane;GO:0009523//photosystem II;GO:0016021//integral component of membrane;GO:0009522//photosystem I;molecular_function:GO:0016168//chlorophyll binding;
MC01g0371	XP_022151518.1/0/shaggy-related protein kinase kappa isoform X2 [Momordica charantia]	Q39019/0.0/ KSG10_ARATH Shaggy-related protein kinase kappa OS=Arabidopsis thaliana GN=ASK10 PE=2 SV=2	mcha:111019443/0.0/shaggy-related protein kinase kappa isoform X1; K03083 glycogen synthase kinase 3 beta [EC:2.7.11.26]	A0A1S3BLI3/0.0/A0A1S3BLI3_CUCME shaggy-related protein kinase kappa OS=Cucumis melo GN=LOC103491156 PE=3 SV=1	PS00107/-/Protein kinases ATP-binding region signature.	molecular_function:GO:0004674//protein serine/threonine kinase activity;GO:0005524//ATP binding;
MC01g0372	XP_022151482.1/0/26S proteasome non-ATPase regulatory subunit 7 homolog A [Momordica charantia]	O24412/0.0/ PSD7A_ARATH 26S proteasome non-ATPase regulatory subunit 7 homolog A OS=Arabidopsis thaliana GN=RPN8A PE=1 SV=1	mcha:111019414/0.0/26S proteasome non-ATPase regulatory subunit 7 homolog A; K03038 26S proteasome regulatory subunit N8	A0A1R3JRM9/0.0/A0A1R3JRM9_9ROSI JAB1/Mov34/MPN/PAD-1 OS=Corchorus olitorius GN=COLO4_14569 PE=4 SV=1	PF01398/8.8E-30/JAB1/Mov34/MPN/PAD-1 ubiquitin protease	cellular_component:GO:0005838//proteasome regulatory particle;
MC01g0373	XP_011653683.1/1.21506e-26/PREDICTED: josephin-like protein [Cucumis sativus] &gt;KGN54361.1 hypothetical protein Csa_4G308510 [Cucumis sativus]	NA	NA	A0A0A0L2K7/5e-26/A0A0A0L2K7_CUCSA Uncharacterized protein OS=Cucumis sativus GN=Csa_4G308510 PE=4 SV=1	PTHR34355/8.2E-17/--	NA
MC01g0374	XP_008449203.1/0/PREDICTED: BAHD acyltransferase DCR-like [Cucumis melo]	Q9FF86/6e-65/ DCR_ARATH BAHD acyltransferase DCR OS=Arabidopsis thaliana GN=DCR PE=2 SV=1	vvi:100243942/9e-80/BAHD acyltransferase DCR; K19747 BAHD acyltransferase [EC:2.3.1.-]	A0A1S3BME8/0.0/A0A1S3BME8_CUCME BAHD acyltransferase DCR-like OS=Cucumis melo GN=LOC103491152 PE=4 SV=1	PF02458/4.3E-108/Transferase family	molecular_function:GO:0016747//transferase activity, transferring acyl groups other than amino-acyl groups;
MC01g0375	XP_022151479.1/0/transcription factor DIVARICATA-like [Momordica charantia]	Q8S9H7/1e-100/ DIV_ANTMA Transcription factor DIVARICATA OS=Antirrhinum majus GN=DIVARICATA PE=2 SV=1	ini:109160841/2e-06/dnaJ homolog subfamily C member 2-like; K09522 DnaJ homolog subfamily C member 2	A0A1S3BKW0/0.0/A0A1S3BKW0_CUCME transcription factor DIVARICATA-like OS=Cucumis melo GN=LOC103491144 PE=4 SV=1	PS50090/6.075/Myb-like domain profile.	biological_process:GO:0006355//regulation of transcription, DNA-templated;GO:0006351//transcription, DNA-templated;cellular_component:GO:0005634//nucleus;molecular_function:GO:0003677//DNA binding;
MC01g0376	XP_022151553.1/0/laccase-4-like [Momordica charantia]	O80434/0.0/ LAC4_ARATH Laccase-4 OS=Arabidopsis thaliana GN=IRX12 PE=2 SV=2	mcha:111019466/0.0/laccase-4-like; K05909 laccase [EC:1.10.3.2]	A0A1S3BKV0/0.0/A0A1S3BKV0_CUCME Laccase OS=Cucumis melo GN=LOC103491128 PE=3 SV=1	PF00394/1.5E-45/Multicopper oxidase	biological_process:GO:0046274//lignin catabolic process;cellular_component:GO:0048046//apoplast;molecular_function:GO:0016722//oxidoreductase activity, oxidizing metal ions;GO:0052716//hydroquinone:oxygen oxidoreductase activity;GO:0005507//copper ion binding;
MC01g0377	XP_022151554.1/0/uncharacterized protein LOC111019467 [Momordica charantia]	NA	NA	A0A0A0L2K0/7e-151/A0A0A0L2K0_CUCSA Uncharacterized protein OS=Cucumis sativus GN=Csa_4G308470 PE=4 SV=1	PTHR35731/2.3E-86/--	cellular_component:GO:0016021//integral component of membrane;
MC01g0378	XP_022151549.1/0/pentatricopeptide repeat-containing protein At3g09060 [Momordica charantia] &gt;XP_022151550.1 pentatricopeptide repeat-containing protein At3g09060 [Momordica charantia] &gt;XP_022151551.1 pentatricopeptide repeat-containing protein At3g09060 [Momordica charantia] &gt;XP_022151552.1 pentatricopeptide repeat-containing protein At3g09060 [Momordica charantia]	Q9SS81/0.0/ PP221_ARATH Pentatricopeptide repeat-containing protein At3g09060 OS=Arabidopsis thaliana GN=At3g09060 PE=2 SV=1	gra:105766412/4e-98/pentatricopeptide repeat-containing protein At1g63330-like; K17964 leucine-rich PPR motif-containing protein, mitochondrial	A0A1S4DXV0/0.0/A0A1S4DXV0_CUCME pentatricopeptide repeat-containing protein At3g09060 isoform X2 OS=Cucumis melo GN=LOC103491116 PE=4 SV=1	PF12854/6.6E-9/PPR repeat	NA
MC01g0379	XP_011653681.1/0/PREDICTED: UPF0503 protein At3g09070, chloroplastic [Cucumis sativus] &gt;KGN54354.1 hypothetical protein Csa_4G307960 [Cucumis sativus]	Q9SS80/1e-167/ U503A_ARATH UPF0503 protein At3g09070, chloroplastic OS=Arabidopsis thaliana GN=At3g09070 PE=1 SV=1	NA	A0A0A0KZV9/0.0/A0A0A0KZV9_CUCSA Uncharacterized protein OS=Cucumis sativus GN=Csa_4G307960 PE=4 SV=1	PF05340/2.8E-263/Protein of unknown function (DUF740)	NA
MC01g0380	XP_022151493.1/0/mitogen-activated protein kinase-binding protein 1 isoform X2 [Momordica charantia]	Q6DFF9/5e-74/ MABP1_XENLA Mitogen-activated protein kinase-binding protein 1 OS=Xenopus laevis GN=mapkbp1 PE=2 SV=1	mcha:111019421/0.0/mitogen-activated protein kinase-binding protein 1 isoform X1; K21763 mitogen-activated protein kinase binding protein 1	A0A0A0KXV9/0.0/A0A0A0KXV9_CUCSA Uncharacterized protein OS=Cucumis sativus GN=Csa_4G307950 PE=4 SV=1	PTHR22847:SF430/2.7E-248/--	molecular_function:GO:0016301//kinase activity;
MC01g0381	XP_022151497.1/0/protein DEFECTIVE IN EXINE FORMATION 1 isoform X1 [Momordica charantia]	F4IYM4/0.0/ DEX1_ARATH Protein DEFECTIVE IN EXINE FORMATION 1 OS=Arabidopsis thaliana GN=DEX1 PE=2 SV=1	NA	A0A0A0L187/0.0/A0A0A0L187_CUCSA Uncharacterized protein OS=Cucumis sativus GN=Csa_4G307940 PE=4 SV=1	PTHR21419:SF23/0.0/--	NA
MC01g0382	XP_022151490.1/0/acetyl-coenzyme A carboxylase carboxyl transferase subunit alpha, chloroplastic [Momordica charantia] &gt;XP_022151491.1 acetyl-coenzyme A carboxylase carboxyl transferase subunit alpha, chloroplastic [Momordica charantia]	Q9LD43/0.0/ ACCA_ARATH Acetyl-coenzyme A carboxylase carboxyl transferase subunit alpha, chloroplastic OS=Arabidopsis thaliana GN=CAC3 PE=1 SV=1	mcha:111019420/0.0/acetyl-coenzyme A carboxylase carboxyl transferase subunit alpha, chloroplastic; K01962 acetyl-CoA carboxylase carboxyl transferase subunit alpha [EC:6.4.1.2]	A0A1S3BLY6/0.0/A0A1S3BLY6_CUCME acetyl-coenzyme A carboxylase carboxyl transferase subunit alpha, chloroplastic OS=Cucumis melo GN=LOC103490986 PE=3 SV=1	PS50989/21.503/Acetyl-coenzyme A carboxyltransferase domain C-terminal region profile.	biological_process:GO:0006633//fatty acid biosynthetic process;cellular_component:GO:0009317//acetyl-CoA carboxylase complex;molecular_function:GO:0003989//acetyl-CoA carboxylase activity;GO:0016740//transferase activity;
MC01g0383	XP_022151568.1/0/mitochondrial uncoupling protein 1 [Momordica charantia]	O81845/0.0/ PUMP1_ARATH Mitochondrial uncoupling protein 1 OS=Arabidopsis thaliana GN=PUMP1 PE=1 SV=1	mcha:111019481/0.0/mitochondrial uncoupling protein 1; K15103 solute carrier family 25 (mitochondrial uncoupling protein), member 8/9	A9PAU0/0.0/A9PAU0_POPTR UNCOUPLING family protein OS=Populus trichocarpa GN=POPTR_0006s09660g PE=2 SV=1	PS51257/5.0/Prokaryotic membrane lipoprotein lipid attachment site profile.	biological_process:GO:0006839//mitochondrial transport;GO:1990542//mitochondrial transmembrane transport;cellular_component:GO:0005743//mitochondrial inner membrane;GO:0016021//integral component of membrane;GO:0031966//mitochondrial membrane;molecular_function:GO:0017077//oxidative phosphorylation uncoupler activity;
MC01g0384	XP_022151540.1/0/protein SSUH2 homolog [Momordica charantia]	Q9Y2M2/1e-26/ SSUH2_HUMAN Protein SSUH2 homolog OS=Homo sapiens GN=SSUH2 PE=1 SV=1	NA	A0A1S3BKY0/0.0/A0A1S3BKY0_CUCME protein SSUH2 homolog OS=Cucumis melo GN=LOC103490964 PE=4 SV=1	PTHR15852/4.0E-227/--	NA
MC01g0385	XP_022151524.1/0/tubulin beta chain-like [Momordica charantia]	P18025/0.0/ TBB1_MAIZE Tubulin beta-1 chain OS=Zea mays GN=TUBB1 PE=2 SV=1	mcha:111019446/0.0/tubulin beta chain-like; K07375 tubulin beta	A0A0A0L2I9/0.0/A0A0A0L2I9_CUCSA Tubulin beta chain OS=Cucumis sativus GN=Csa_4G307390 PE=3 SV=1	PTHR11588/0.0/--	biological_process:GO:0007017//microtubule-based process;cellular_component:GO:0005874//microtubule;GO:0005737//cytoplasm;molecular_function:GO:0005200//structural constituent of cytoskeleton;GO:0005525//GTP binding;GO:0003924//GTPase activity;
MC01g0386	XP_022151590.1/0/L-type lectin-domain containing receptor kinase S.4-like [Momordica charantia]	Q9M2S4/1e-14/ LRKS4_ARATH L-type lectin-domain containing receptor kinase S.4 OS=Arabidopsis thaliana GN=LECRKS4 PE=2 SV=1	pavi:110749651/5e-15/L-type lectin-domain containing receptor kinase VIII.2-like; K04733 interleukin-1 receptor-associated kinase 4 [EC:2.7.11.1]	A0A0A0KXG4/1e-176/A0A0A0KXG4_CUCSA Uncharacterized protein OS=Cucumis sativus GN=Csa_4G307380 PE=3 SV=1	PF00139/1.5E-39/Legume lectin domain	cellular_component:GO:0016021//integral component of membrane;molecular_function:GO:0030246//carbohydrate binding;GO:0015066//alpha-amylase inhibitor activity;GO:0016301//kinase activity;
MC01g0387	XP_022151589.1/0/uncharacterized protein LOC111019492 [Momordica charantia]	NA	NA	A0A1S3BKU2/0.0/A0A1S3BKU2_CUCME transcription termination/antitermination protein NusG OS=Cucumis melo GN=LOC103490936 PE=4 SV=1	SM00738/2.2E-19/In Spt5p, this domain may confer affinity for Spt4p. It possesses a RNP-like fold.	biological_process:GO:0006355//regulation of transcription, DNA-templated;cellular_component:GO:0009508//plastid chromosome;
MC01g0388	XP_022151478.1/0/fructose-1,6-bisphosphatase, chloroplastic [Momordica charantia]	Q42796/0.0/ F16P1_SOYBN Fructose-1,6-bisphosphatase, chloroplastic OS=Glycine max GN=FBP PE=2 SV=1	mcha:111019410/0.0/fructose-1,6-bisphosphatase, chloroplastic; K03841 fructose-1,6-bisphosphatase I [EC:3.1.3.11]	A0A1S3BLE0/0.0/A0A1S3BLE0_CUCME fructose-1,6-bisphosphatase, chloroplastic-like OS=Cucumis melo GN=LOC103490917 PE=3 SV=1	PTHR11556:SF16/2.3E-244/--	biological_process:GO:0005986//sucrose biosynthetic process;GO:0006002//fructose 6-phosphate metabolic process;GO:0006094//gluconeogenesis;GO:0006000//fructose metabolic process;GO:0005975//carbohydrate metabolic process;GO:0030388//fructose 1,6-bisphosphate metabolic process;cellular_component:GO:0005829//cytosol;molecular_function:GO:0042132//fructose 1,6-bisphosphate 1-phosphatase activity;
MC01g0389	XP_022151516.1/0/LOW QUALITY PROTEIN: laccase-7 [Momordica charantia]	Q9SR40/0.0/ LAC7_ARATH Laccase-7 OS=Arabidopsis thaliana GN=LAC7 PE=2 SV=1	mcha:111019442/0.0/LOW QUALITY PROTEIN: laccase-7; K05909 laccase [EC:1.10.3.2]	A0A1S3BPD5/0.0/A0A1S3BPD5_CUCME Laccase OS=Cucumis melo GN=LOC103491871 PE=3 SV=1	PF00394/2.5E-37/Multicopper oxidase	biological_process:GO:0046274//lignin catabolic process;cellular_component:GO:0048046//apoplast;molecular_function:GO:0052716//hydroquinone:oxygen oxidoreductase activity;GO:0005507//copper ion binding;
MC01g0390	XP_022151564.1/0/transcription factor MYB1 [Momordica charantia]	Q42575/1e-106/ MYB1_ARATH Transcription factor MYB1 OS=Arabidopsis thaliana GN=MYB1 PE=2 SV=1	mcha:111019477/0.0/transcription factor MYB1; K09422 transcription factor MYB, plant	A0A1S3BKQ6/0.0/A0A1S3BKQ6_CUCME transcription factor MYB86 OS=Cucumis melo GN=LOC103490908 PE=4 SV=1	PS51294/20.922/Myb-type HTH DNA-binding domain profile.	molecular_function:GO:0003677//DNA binding;
MC01g0391	XP_022151515.1/1.521e-92/uncharacterized protein LOC111019441, partial [Momordica charantia]	NA	smo:SELMODRAFT_439638/6e-24/hypothetical protein; K15407 queuine tRNA-ribosyltransferase subunit QTRTD1 [EC:2.4.2.29]	A0A1S3B5A7/3e-63/A0A1S3B5A7_CUCME uncharacterized protein LOC103486339 OS=Cucumis melo GN=LOC103486339 PE=4 SV=1	PTHR23012/5.4E-76/--	cellular_component:GO:0016021//integral component of membrane;molecular_function:GO:0008270//zinc ion binding;
MC01g0392	XP_022151536.1/0/probable serine/threonine-protein kinase BSK3 [Momordica charantia]	B9FDE0/0.0/ BSK3_ORYSJ Probable serine/threonine-protein kinase BSK3 OS=Oryza sativa subsp. japonica GN=BSK3 PE=1 SV=1	mcha:111019450/0.0/probable serine/threonine-protein kinase BSK3; K14500 BR-signaling kinase [EC:2.7.11.1]	A0A1S3BKP5/0.0/A0A1S3BKP5_CUCME probable serine/threonine-protein kinase At5g41260 OS=Cucumis melo GN=LOC103490897 PE=4 SV=1	PTHR27001:SF201/7.3E-252/--	molecular_function:GO:0005524//ATP binding;GO:0004672//protein kinase activity;
MC01g0393	XP_022151533.1/0/phosphatidylinositol:ceramide inositolphosphotransferase 2-like [Momordica charantia] &gt;XP_022151534.1 phosphatidylinositol:ceramide inositolphosphotransferase 2-like [Momordica charantia] &gt;XP_022151535.1 phosphatidylinositol:ceramide inositolphosphotransferase 2-like [Momordica charantia]	Q9SH93/2e-166/ IPCS2_ARATH Phosphatidylinositol:ceramide inositolphosphotransferase 2 OS=Arabidopsis thaliana GN=IPCS2 PE=2 SV=1	cpap:110810058/8e-138/LOW QUALITY PROTEIN: phosphatidylinositol:ceramide inositolphosphotransferase 3; K04714 shingomyelin synthase [EC:2.7.8.27]	A0A1S3BLK6/0.0/A0A1S3BLK6_CUCME LOW QUALITY PROTEIN: phosphatidylinositol:ceramide inositolphosphotransferase 2 OS=Cucumis melo GN=LOC103490890 PE=4 SV=1	PTHR21290/1.2E-183/--	cellular_component:GO:0016021//integral component of membrane;molecular_function:GO:0016740//transferase activity;
MC01g0394	XP_022151474.1/0/7-deoxyloganetic acid glucosyltransferase-like [Momordica charantia]	U3U992/8e-109/ UGT8_CATRO 7-deoxyloganetic acid glucosyltransferase OS=Catharanthus roseus GN=UGT709C2 PE=1 SV=1	mcha:111019406/0.0/7-deoxyloganetic acid glucosyltransferase-like; K21373 7-deoxyloganetic acid glucosyltransferase [EC:2.4.1.323]	A0A0A0KZS4/1e-155/A0A0A0KZS4_CUCSA Glycosyltransferase OS=Cucumis sativus GN=Csa_4G303180 PE=3 SV=1	PTHR11926:SF220/3.3E-157/--	biological_process:GO:0008152//metabolic process;molecular_function:GO:0016758//transferase activity, transferring hexosyl groups;
MC01g0395	XP_022151546.1/0/7-deoxyloganetic acid glucosyltransferase-like [Momordica charantia]	U3U992/3e-111/ UGT8_CATRO 7-deoxyloganetic acid glucosyltransferase OS=Catharanthus roseus GN=UGT709C2 PE=1 SV=1	mcha:111019460/0.0/7-deoxyloganetic acid glucosyltransferase-like; K21373 7-deoxyloganetic acid glucosyltransferase [EC:2.4.1.323]	A0A0A0KZS4/7e-152/A0A0A0KZS4_CUCSA Glycosyltransferase OS=Cucumis sativus GN=Csa_4G303180 PE=3 SV=1	PTHR11926/5.2E-166/--	biological_process:GO:0008152//metabolic process;molecular_function:GO:0016758//transferase activity, transferring hexosyl groups;
MC01g0396	XP_022151566.1/0/uncharacterized protein LOC111019479 [Momordica charantia]	NA	NA	A0A0A0L2G7/0.0/A0A0A0L2G7_CUCSA Uncharacterized protein OS=Cucumis sativus GN=Csa_4G304230 PE=4 SV=1	PTHR33356/6.3E-157/--	NA
MC01g0397	XP_022151525.1/0/peptidyl-prolyl cis-trans isomerase PASTICCINO1 isoform X1 [Momordica charantia] &gt;XP_022151526.1 peptidyl-prolyl cis-trans isomerase PASTICCINO1 isoform X1 [Momordica charantia] &gt;XP_022151527.1 peptidyl-prolyl cis-trans isomerase PASTICCINO1 isoform X1 [Momordica charantia] &gt;XP_022151528.1 peptidyl-prolyl cis-trans isomerase PASTICCINO1 isoform X1 [Momordica charantia]	Q7DMA9/0.0/ PAS1_ARATH Peptidyl-prolyl cis-trans isomerase PASTICCINO1 OS=Arabidopsis thaliana GN=PAS1 PE=1 SV=2	cpap:110814283/2e-162/peptidyl-prolyl cis-trans isomerase PASTICCINO1-like; K09571 FK506-binding protein 4/5 [EC:5.2.1.8]	A0A0A0KXE4/0.0/A0A0A0KXE4_CUCSA Peptidylprolyl isomerase OS=Cucumis sativus GN=Csa_4G304220 PE=4 SV=1	PTHR10516:SF268/2.7E-256/--	biological_process:GO:0030154//cell differentiation;GO:0042761//very long-chain fatty acid biosynthetic process;molecular_function:GO:0003755//peptidyl-prolyl cis-trans isomerase activity;
MC01g0398	XP_022151475.1/6.63866e-105/copper transporter 6-like [Momordica charantia]	Q8GWP3/5e-32/ COPT6_ARATH Copper transporter 6 OS=Arabidopsis thaliana GN=COPT6 PE=2 SV=1	mcha:111019407/1e-105/copper transporter 6-like; K14686 solute carrier family 31 (copper transporter), member 1	A0A1S4DWU9/1e-71/A0A1S4DWU9_CUCME copper transporter 2-like OS=Cucumis melo GN=LOC103490782 PE=4 SV=1	PF04145/4.0E-21/Ctr copper transporter family	cellular_component:GO:0016021//integral component of membrane;molecular_function:GO:0005375//copper ion transmembrane transporter activity;
MC01g0399	XP_022151514.1/0/7-deoxyloganetic acid glucosyltransferase-like [Momordica charantia]	U3U992/6e-119/ UGT8_CATRO 7-deoxyloganetic acid glucosyltransferase OS=Catharanthus roseus GN=UGT709C2 PE=1 SV=1	mcha:111019440/0.0/7-deoxyloganetic acid glucosyltransferase-like; K21373 7-deoxyloganetic acid glucosyltransferase [EC:2.4.1.323]	A0A0A0KZS4/0.0/A0A0A0KZS4_CUCSA Glycosyltransferase OS=Cucumis sativus GN=Csa_4G303180 PE=3 SV=1	PTHR11926/2.6E-182/--	biological_process:GO:0008152//metabolic process;molecular_function:GO:0016758//transferase activity, transferring hexosyl groups;
MC01g0400	XP_022151543.1/0/probable glutathione S-transferase [Momordica charantia]	Q9SR36/1e-72/ GSTU8_ARATH Glutathione S-transferase U8 OS=Arabidopsis thaliana GN=GSTU8 PE=2 SV=1	mcha:111019458/0.0/probable glutathione S-transferase; K00799 glutathione S-transferase [EC:2.5.1.18]	A0A1Q3BBS1/5e-146/A0A1Q3BBS1_CEPFO GST_C domain-containing protein/GST_N_3 domain-containing protein OS=Cephalotus follicularis GN=CFOL_v3_08976 PE=4 SV=1	PF02798/1.4E-15/Glutathione S-transferase, N-terminal domain	NA
MC01g0401	XP_022151543.1/2.42019e-149/probable glutathione S-transferase [Momordica charantia]	P32110/2e-68/ GSTX6_SOYBN Probable glutathione S-transferase OS=Glycine max GN=HSP26-A PE=2 SV=1	mcha:111019458/4e-150/probable glutathione S-transferase; K00799 glutathione S-transferase [EC:2.5.1.18]	A0A1S2XP61/9e-116/A0A1S2XP61_CICAR uncharacterized protein LOC101489588 OS=Cicer arietinum GN=LOC101489588 PE=4 SV=1	PTHR11260:SF303/7.4E-82/--	NA
MC01g0402	XP_022151557.1/4.83943e-163/glutathione S-transferase U8-like [Momordica charantia]	Q9SR36/9e-74/ GSTU8_ARATH Glutathione S-transferase U8 OS=Arabidopsis thaliana GN=GSTU8 PE=2 SV=1	mcha:111019471/7e-164/glutathione S-transferase U8-like; K00799 glutathione S-transferase [EC:2.5.1.18]	A0A0A0L160/1e-120/A0A0A0L160_CUCSA Uncharacterized protein OS=Cucumis sativus GN=Csa_4G304240 PE=3 SV=1	PS50405/17.686/Soluble glutathione S-transferase C-terminal domain profile.	molecular_function:GO:0016740//transferase activity;
MC01g0403	XP_022151541.1/3.18014e-164/probable glutathione S-transferase [Momordica charantia]	P32110/8e-79/ GSTX6_SOYBN Probable glutathione S-transferase OS=Glycine max GN=HSP26-A PE=2 SV=1	mcha:111019456/5e-165/probable glutathione S-transferase; K00799 glutathione S-transferase [EC:2.5.1.18]	A0A0A0KXS7/3e-95/A0A0A0KXS7_CUCSA Uncharacterized protein OS=Cucumis sativus GN=Csa_4G304250 PE=3 SV=1	PS50405/17.772/Soluble glutathione S-transferase C-terminal domain profile.	molecular_function:GO:0016740//transferase activity;
MC01g0404	XP_022151538.1/0/rop guanine nucleotide exchange factor 7-like [Momordica charantia]	Q9LZN0/0.0/ ROGF7_ARATH Rop guanine nucleotide exchange factor 7 OS=Arabidopsis thaliana GN=ROPGEF7 PE=1 SV=1	boe:106300738/2e-129/rop guanine nucleotide exchange factor 11; K10418 dynein light chain LC8-type	A0A0A0KXQ7/0.0/A0A0A0KXQ7_CUCSA Uncharacterized protein OS=Cucumis sativus GN=Csa_4G303120 PE=4 SV=1	PS51334/122.232/PRONE domain profile.	molecular_function:GO:0005089//Rho guanyl-nucleotide exchange factor activity;
MC01g0405	XP_009351247.1/1.80108e-32/PREDICTED: non-specific lipid-transfer protein 1-like [Pyrus x bretschneideri]	NA	NA	C6SYQ6/2e-31/C6SYQ6_SOYBN Uncharacterized protein OS=Glycine max GN=LOC100776275 PE=2 SV=1	PF14368/3.8E-12/Probable lipid transfer	NA
MC01g0406	XP_022151567.1/3.9139e-107/uncharacterized protein LOC111019480 [Momordica charantia]	NA	NA	A0A1S3BK03/7e-81/A0A1S3BK03_CUCME uncharacterized protein LOC103490707 isoform X2 OS=Cucumis melo GN=LOC103490707 PE=4 SV=1	PTHR33738/1.8E-81/--	NA
MC01g0407	XP_022151563.1/0/probable proteasome inhibitor [Momordica charantia]	Q9M330/4e-98/ PSMF1_ARATH Probable proteasome inhibitor OS=Arabidopsis thaliana GN=At3g53970 PE=1 SV=1	mcha:111019476/0.0/probable proteasome inhibitor; K06700 proteasome inhibitor subunit 1 (PI31)	A0A1S3BJY5/0.0/A0A1S3BJY5_CUCME probable proteasome inhibitor OS=Cucumis melo GN=LOC103490685 PE=4 SV=1	PTHR13266/1.4E-76/--	cellular_component:GO:0000502//proteasome complex;
MC01g0408	XP_022151558.1/6.30723e-87/uncharacterized protein LOC111019472 [Momordica charantia]	NA	NA	A0A1S3BJV8/1e-35/A0A1S3BJV8_CUCME uncharacterized protein LOC103490675 OS=Cucumis melo GN=LOC103490675 PE=4 SV=1	PTHR34558:SF1/1.9E-23/--	cellular_component:GO:0016021//integral component of membrane;
MC01g0409	XP_022151570.1/0/uncharacterized protein LOC111019483 [Momordica charantia] &gt;XP_022151571.1 uncharacterized protein LOC111019483 [Momordica charantia] &gt;XP_022151572.1 uncharacterized protein LOC111019483 [Momordica charantia] &gt;XP_022151573.1 uncharacterized protein LOC111019483 [Momordica charantia] &gt;XP_022151574.1 uncharacterized protein LOC111019483 [Momordica charantia] &gt;XP_0221…	Q9C8S9/1e-19/ RH48_ARATH Probable DEAD-box ATP-dependent RNA helicase 48 OS=Arabidopsis thaliana GN=RH48 PE=3 SV=1	mdm:103437349/8e-25/probable DEAD-box ATP-dependent RNA helicase 48; K17679 ATP-dependent RNA helicase MSS116, mitochondrial [EC:3.6.4.13]	A0A0A0L2E2/2e-171/A0A0A0L2E2_CUCSA Uncharacterized protein OS=Cucumis sativus GN=Csa_4G303050 PE=4 SV=1	PTHR37724/1.2E-111/--	NA
MC01g0410	XP_022151485.1/0/protein NRT1/ PTR FAMILY 5.6-like [Momordica charantia]	P0CI03/0.0/ PTR28_ARATH Protein NRT1/ PTR FAMILY 5.6 OS=Arabidopsis thaliana GN=NPF5.6 PE=2 SV=1	mcha:111019416/0.0/protein NRT1/ PTR FAMILY 5.6-like; K14638 solute carrier family 15 (peptide/histidine transporter), member 3/4	A0A1S3BJN5/0.0/A0A1S3BJN5_CUCME protein NRT1/ PTR FAMILY 5.6 OS=Cucumis melo GN=LOC103490633 PE=4 SV=1	PTHR11654/0.0/--	biological_process:GO:0006857//oligopeptide transport;cellular_component:GO:0016021//integral component of membrane;molecular_function:GO:0005215//transporter activity;
MC01g0411	XP_022151511.1/0/BEL1-like homeodomain protein 9, partial [Momordica charantia]	Q9LZM8/7e-85/ BLH9_ARATH BEL1-like homeodomain protein 9 OS=Arabidopsis thaliana GN=BLH9 PE=1 SV=1	mcha:111014933/1e-127/BEL1-like homeodomain protein 9; K16670 homeobox protein Meis2	A0A0A0KZQ8/1e-166/A0A0A0KZQ8_CUCSA Uncharacterized protein OS=Cucumis sativus GN=Csa_4G297540 PE=4 SV=1	PTHR11850:SF82/8.8E-149/--	biological_process:GO:0006355//regulation of transcription, DNA-templated;cellular_component:GO:0005634//nucleus;molecular_function:GO:0003677//DNA binding;
MC01g0412	XP_022151595.1/0/mitochondrial substrate carrier family protein B-like [Momordica charantia]	Q54MZ4/8e-72/ MCFB_DICDI Mitochondrial substrate carrier family protein B OS=Dictyostelium discoideum GN=mcfB PE=3 SV=1	pavi:110769857/0.0/mitochondrial substrate carrier family protein B-like; K14684 solute carrier family 25 (mitochondrial phosphate transporter), member 23/24/25/41	A0A1S3BKH9/0.0/A0A1S3BKH9_CUCME mitochondrial substrate carrier family protein B-like OS=Cucumis melo GN=LOC103490608 PE=3 SV=1	PTHR24089:SF307/6.7E-228/--	biological_process:GO:0055085//transmembrane transport;cellular_component:GO:0016021//integral component of membrane;
MC01g0413	XP_022151539.1/0/proteasome subunit alpha type-4 [Momordica charantia]	P52427/3e-175/ PSA4_SPIOL Proteasome subunit alpha type-4 OS=Spinacia oleracea GN=PAC1 PE=2 SV=1	mcha:111019453/0.0/proteasome subunit alpha type-4; K02728 20S proteasome subunit alpha 3 [EC:3.4.25.1]	A0A1S3BJM9/0.0/A0A1S3BJM9_CUCME Proteasome subunit alpha type OS=Cucumis melo GN=LOC103490611 PE=3 SV=1	PF10584/8.0E-14/Proteasome subunit A N-terminal signature	biological_process:GO:0006511//ubiquitin-dependent protein catabolic process;cellular_component:GO:0019773//proteasome core complex, alpha-subunit complex;GO:0005634//nucleus;GO:0005737//cytoplasm;molecular_function:GO:0004298//threonine-type endopeptidase activity;
MC01g0414	XP_022151581.1/7.98113e-167/protein MIZU-KUSSEI 1 [Momordica charantia]	O22227/1e-41/ MIZ1_ARATH Protein MIZU-KUSSEI 1 OS=Arabidopsis thaliana GN=MIZ1 PE=1 SV=1	NA	A0A1S3BKH4/3e-151/A0A1S3BKH4_CUCME protein MIZU-KUSSEI 1 OS=Cucumis melo GN=LOC103490601 PE=4 SV=1	PTHR31276/2.3E-134/--	NA
MC01g0415	XP_022151510.1/0/protein NRT1/ PTR FAMILY 2.8-like [Momordica charantia]	Q3E8X3/0.0/ PTR52_ARATH Protein NRT1/ PTR FAMILY 2.8 OS=Arabidopsis thaliana GN=NPF2.8 PE=2 SV=2	mcha:111019435/0.0/protein NRT1/ PTR FAMILY 2.8-like; K14638 solute carrier family 15 (peptide/histidine transporter), member 3/4	A0A1S4DX14/0.0/A0A1S4DX14_CUCME protein NRT1/ PTR FAMILY 2.8-like OS=Cucumis melo GN=LOC103491761 PE=4 SV=1	PF00854/1.3E-75/POT family	cellular_component:GO:0016021//integral component of membrane;molecular_function:GO:0005215//transporter activity;
MC01g0416	XP_022151508.1/4.46247e-46/fasciclin-like arabinogalactan protein 11 [Momordica charantia]	Q8LEJ6/4e-27/ FLA11_ARATH Fasciclin-like arabinogalactan protein 11 OS=Arabidopsis thaliana GN=FLA11 PE=2 SV=2	ccaj:109819044/5e-13/fasciclin-like arabinogalactan protein 12; K19519 transforming growth factor-beta-induced protein	A0A0A0KH46/2e-34/A0A0A0KH46_CUCSA Uncharacterized protein OS=Cucumis sativus GN=Csa_6G445040 PE=4 SV=1	PTHR32077/1.6E-31/--	NA
MC01g0417	XP_022151469.1/0/uracil phosphoribosyltransferase [Momordica charantia]	P93394/2e-141/ UPP_TOBAC Uracil phosphoribosyltransferase OS=Nicotiana tabacum GN=UPP PE=2 SV=1	mcha:111019403/0.0/uracil phosphoribosyltransferase; K00761 uracil phosphoribosyltransferase [EC:2.4.2.9]	A0A0A0KZP7/5e-176/A0A0A0KZP7_CUCSA Uncharacterized protein OS=Cucumis sativus GN=Csa_4G297440 PE=4 SV=1	PTHR10285/2.2E-142/--	biological_process:GO:0006223//uracil salvage;GO:0009116//nucleoside metabolic process;molecular_function:GO:0004845//uracil phosphoribosyltransferase activity;
MC01g0418	XP_008448356.1/2.10122e-68/PREDICTED: diacylglycerol kinase theta-like [Cucumis melo]	NA	zju:107413482/1e-15/heat shock cognate 70 kDa protein 2-like isoform X1; K03283 heat shock 70kDa protein 1/2/6/8	A0A1S3BK43/8e-68/A0A1S3BK43_CUCME diacylglycerol kinase theta-like OS=Cucumis melo GN=LOC103490570 PE=4 SV=1	PF07649/3.4E-6/C1-like domain	biological_process:GO:0035556//intracellular signal transduction;cellular_component:GO:0005622//intracellular;molecular_function:GO:0046872//metal ion binding;GO:0016301//kinase activity;
MC01g0419	XP_022151548.1/1.31643e-115/uncharacterized protein LOC111019463 [Momordica charantia]	NA	zju:107413482/4e-17/heat shock cognate 70 kDa protein 2-like isoform X1; K03283 heat shock 70kDa protein 1/2/6/8	A0A0A0L2C5/3e-75/A0A0A0L2C5_CUCSA Uncharacterized protein OS=Cucumis sativus GN=Csa_4G297420 PE=4 SV=1	PF07649/2.0E-6/C1-like domain	biological_process:GO:0035556//intracellular signal transduction;cellular_component:GO:0005622//intracellular;molecular_function:GO:0046872//metal ion binding;GO:0016301//kinase activity;
MC01g0420	KGN54293.1/1.16464e-09/DNA polymerase, beta-like region [Cucumis sativus]	NA	NA	A0A0A0KXM9/5e-09/A0A0A0KXM9_CUCSA DNA polymerase, beta-like region OS=Cucumis sativus GN=Csa_4G297430 PE=4 SV=1	NA	NA
MC01g0421	XP_022143824.1/0/uncharacterized protein LOC111013642 [Momordica charantia]	Q09893/3e-14/ YAI5_SCHPO Uncharacterized protein C24B11.05 OS=Schizosaccharomyces pombe (strain 972 / ATCC 24843) GN=SPAC24B11.05 PE=3 SV=1	cmo:103486381/3e-142/suppressor of disruption of TFIIS-like; K18551 pyrimidine and pyridine-specific 5'-nucleotidase [EC:3.1.3.-]	A0A1S3BIS9/3e-164/A0A1S3BIS9_CUCME uncharacterized protein C24B11.05-like isoform X1 OS=Cucumis melo GN=LOC103490338 PE=4 SV=1	PTHR12725/2.9E-123/--	biological_process:GO:0008152//metabolic process;molecular_function:GO:0016787//hydrolase activity;
MC01g0422	XP_022143955.1/1.46507e-136/uncharacterized protein LOC111013742 [Momordica charantia]	NA	zju:107413482/1e-08/heat shock cognate 70 kDa protein 2-like isoform X1; K03283 heat shock 70kDa protein 1/2/6/8	A0A1S3BK43/2e-56/A0A1S3BK43_CUCME diacylglycerol kinase theta-like OS=Cucumis melo GN=LOC103490570 PE=4 SV=1	PTHR13871:SF30/4.5E-37/--	biological_process:GO:0035556//intracellular signal transduction;cellular_component:GO:0005622//intracellular;molecular_function:GO:0046872//metal ion binding;GO:0016301//kinase activity;
MC01g0423	KGN54293.1/4.60312e-10/DNA polymerase, beta-like region [Cucumis sativus]	NA	NA	A0A0A0KXM9/2e-09/A0A0A0KXM9_CUCSA DNA polymerase, beta-like region OS=Cucumis sativus GN=Csa_4G297430 PE=4 SV=1	NA	NA
MC01g0424	XP_022151548.1/1.51403e-110/uncharacterized protein LOC111019463 [Momordica charantia]	NA	zju:107413482/1e-18/heat shock cognate 70 kDa protein 2-like isoform X1; K03283 heat shock 70kDa protein 1/2/6/8	A0A0A0L2C5/2e-100/A0A0A0L2C5_CUCSA Uncharacterized protein OS=Cucumis sativus GN=Csa_4G297420 PE=4 SV=1	PF07649/2.1E-5/C1-like domain	biological_process:GO:0035556//intracellular signal transduction;cellular_component:GO:0005622//intracellular;molecular_function:GO:0046872//metal ion binding;
MC01g0425	XP_022143728.1/0/NADPH-dependent aldo-keto reductase, chloroplastic-like [Momordica charantia] &gt;XP_022143729.1 NADPH-dependent aldo-keto reductase, chloroplastic-like [Momordica charantia]	Q0PGJ6/8e-157/ AKRC9_ARATH NADPH-dependent aldo-keto reductase, chloroplastic OS=Arabidopsis thaliana GN=AKR4C9 PE=1 SV=1	mcha:111013569/0.0/NADPH-dependent aldo-keto reductase, chloroplastic-like; K00002 alcohol dehydrogenase (NADP+) [EC:1.1.1.2]	A0A1S3BIR7/0.0/A0A1S3BIR7_CUCME aldo-keto reductase family 4 member C9-like OS=Cucumis melo GN=LOC103490519 PE=4 SV=1	PR00069/1.8E-52/Aldo-keto reductase signature	molecular_function:GO:0016491//oxidoreductase activity;
MC01g0426	XP_022143954.1/0/NADPH-dependent aldo-keto reductase, chloroplastic-like [Momordica charantia]	Q0PGJ6/0.0/ AKRC9_ARATH NADPH-dependent aldo-keto reductase, chloroplastic OS=Arabidopsis thaliana GN=AKR4C9 PE=1 SV=1	gmx:100802323/0.0/aldo-keto reductase family 4 member C9-like; K00002 alcohol dehydrogenase (NADP+) [EC:1.1.1.2]	A0A1S3BJW7/0.0/A0A1S3BJW7_CUCME LOW QUALITY PROTEIN: aldo-keto reductase family 4 member C9-like OS=Cucumis melo GN=LOC103490503 PE=4 SV=1	PTHR11732:SF223/1.9E-210/--	molecular_function:GO:0016491//oxidoreductase activity;
MC01g0427	XP_022143727.1/5.74317e-107/CASP-like protein 5B2 [Momordica charantia]	Q945M8/3e-74/ CSPLI_ARATH CASP-like protein 5B2 OS=Arabidopsis thaliana GN=At3g53850 PE=2 SV=1	NA	A0A1S4DWQ2/7e-101/A0A1S4DWQ2_CUCME CASP-like protein OS=Cucumis melo GN=LOC103490490 PE=3 SV=1	PF04535/9.4E-26/Domain of unknown function (DUF588)	cellular_component:GO:0016021//integral component of membrane;GO:0005886//plasma membrane;
MC01g0428	XP_022143917.1/0/L-type lectin-domain containing receptor kinase S.4-like, partial [Momordica charantia]	Q9M2S4/0.0/ LRKS4_ARATH L-type lectin-domain containing receptor kinase S.4 OS=Arabidopsis thaliana GN=LECRKS4 PE=2 SV=1	hbr:110636985/0.0/L-type lectin-domain containing receptor kinase I.8-like; K04733 interleukin-1 receptor-associated kinase 4 [EC:2.7.11.1]	M5W306/0.0/M5W306_PRUPE Uncharacterized protein (Fragment) OS=Prunus persica GN=PRUPE_ppa018868mg PE=4 SV=1	PF00139/2.8E-57/Legume lectin domain	NA
MC01g0429	XP_022143921.1/1.27563e-180/transcriptional regulator SUPERMAN-like [Momordica charantia]	Q9LHS9/2e-27/ RBE_ARATH Probable transcriptional regulator RABBIT EARS OS=Arabidopsis thaliana GN=RBE PE=2 SV=2	thj:104827446/2e-20/tropinone reductase homolog At5g06060-like; K08081 tropinone reductase I [EC:1.1.1.206]	A0A0A0KZM8/2e-90/A0A0A0KZM8_CUCSA Uncharacterized protein OS=Cucumis sativus GN=Csa_4G296275 PE=4 SV=1	PTHR26374/3.9E-51/--	molecular_function:GO:0003676//nucleic acid binding;
MC01g0430	XP_008449997.1/0/PREDICTED: uncharacterized protein LOC103491711, partial [Cucumis melo]	NA	bna:106425271/5e-28/phosphatidylinositol-3-phosphatase myotubularin-2-like; K18081 myotubularin-related protein 1/2 [EC:3.1.3.64 3.1.3.95]	A0A1S3BMP0/0.0/A0A1S3BMP0_CUCME uncharacterized protein LOC103491711 OS=Cucumis melo GN=LOC103491711 PE=4 SV=1	PF05003/1.5E-26/Protein of unknown function (DUF668)	NA
MC01g0431	OAY79895.1/0/L-type lectin-domain containing receptor kinase IV.1 [Ananas comosus]	Q9M2S4/0.0/ LRKS4_ARATH L-type lectin-domain containing receptor kinase S.4 OS=Arabidopsis thaliana GN=LECRKS4 PE=2 SV=1	hbr:110663454/0.0/L-type lectin-domain containing receptor kinase IV.2-like; K04733 interleukin-1 receptor-associated kinase 4 [EC:2.7.11.1]	A0A199VT77/0.0/A0A199VT77_ANACO L-type lectin-domain containing receptor kinase IV.1 OS=Ananas comosus GN=ACMD2_22798 PE=4 SV=1	PS00107/-/Protein kinases ATP-binding region signature.	NA
MC01g0432	OVA17808.1/7.60665e-10/Proteinase inhibitor I13 [Macleaya cordata]	NA	NA	A0A200R541/3e-09/A0A200R541_9MAGN Proteinase inhibitor I13 OS=Macleaya cordata GN=BVC80_1835g195 PE=4 SV=1	PD002604/9.0E-5/INHIBITOR PROTEASE PROTEINASE SERINE I DIRECT SEQUENCING PRECURSOR SIGNAL MPI	NA
MC01g0433	ERM97427.1/1.70913e-25/hypothetical protein AMTR_s02909p00006680 [Amborella trichopoda]	NA	NA	U5CKY2/7e-25/U5CKY2_AMBTC Uncharacterized protein OS=Amborella trichopoda GN=AMTR_s02909p00006680 PE=4 SV=1	NA	NA
MC01g0434	XP_008448149.1/0/PREDICTED: L-type lectin-domain containing receptor kinase IV.1-like [Cucumis melo]	Q9M345/0.0/ LRK42_ARATH L-type lectin-domain containing receptor kinase IV.2 OS=Arabidopsis thaliana GN=LECRK42 PE=2 SV=1	hbr:110636985/0.0/L-type lectin-domain containing receptor kinase I.8-like; K04733 interleukin-1 receptor-associated kinase 4 [EC:2.7.11.1]	A0A1S3BIF6/0.0/A0A1S3BIF6_CUCME L-type lectin-domain containing receptor kinase IV.1-like OS=Cucumis melo GN=LOC103490432 PE=4 SV=1	PF00069/3.5E-46/Protein kinase domain	cellular_component:GO:0016021//integral component of membrane;molecular_function:GO:0030246//carbohydrate binding;GO:0005524//ATP binding;GO:0004672//protein kinase activity;
MC01g0435	XP_022143888.1/5.40586e-160/glucose-induced degradation protein 4 homolog isoform X2 [Momordica charantia]	Q9CPY6/4e-31/ GID4_MOUSE Glucose-induced degradation protein 4 homolog OS=Mus musculus GN=Gid4 PE=1 SV=1	NA	A0A1S3BJV3/2e-152/A0A1S3BJV3_CUCME glucose-induced degradation protein 4 homolog isoform X1 OS=Cucumis melo GN=LOC103490410 PE=4 SV=1	PF09783/1.1E-49/Vacuolar import and degradation protein	NA
MC01g0436	XP_022143908.1/0/putative cyclin-D7-1 [Momordica charantia]	P42751/7e-29/ CCD11_ARATH Cyclin-D1-1 OS=Arabidopsis thaliana GN=CYCD1-1 PE=1 SV=3	ini:109181207/2e-42/cyclin-D4-2-like; K18813 cyclin D7, plant	A0A218SGD3/9e-84/A0A218SGD3_MANES Uncharacterized protein OS=Manihot esculenta GN=MANES_09G093800 PE=4 SV=1	PTHR10177/9.9E-90/--	cellular_component:GO:0005634//nucleus;
MC01g0437	XP_022143810.1/1.33462e-157/thaumatin-like protein [Momordica charantia]	Q53MB8/3e-104/ TLPH_ORYSJ Thaumatin-like protein OS=Oryza sativa subsp. japonica GN=Os11g0706600 PE=2 SV=1	ats:109783940/4e-40/LOC109783940; G-type lectin S-receptor-like serine/threonine-protein kinase SD2-5; K04733 interleukin-1 receptor-associated kinase 4 [EC:2.7.11.1]	A0A1S3BJV0/4e-149/A0A1S3BJV0_CUCME thaumatin-like protein OS=Cucumis melo GN=LOC103490396 PE=4 SV=1	PS51367/38.887/Thaumatin family profile.	NA
MC01g0438	XP_022143808.1/0/hsp70 nucleotide exchange factor fes1-like [Momordica charantia]	Q0CH70/5e-16/ FES1_ASPTN Hsp70 nucleotide exchange factor fes1 OS=Aspergillus terreus (strain NIH 2624 / FGSC A1156) GN=fes1 PE=3 SV=1	mcha:111013630/0.0/hsp70 nucleotide exchange factor fes1-like; K09562 hsp70-interacting protein	A0A1S3BIY3/0.0/A0A1S3BIY3_CUCME uncharacterized protein LOC103490388 OS=Cucumis melo GN=LOC103490388 PE=4 SV=1	PTHR19316/1.1E-232/--	NA
MC01g0439	XP_022143715.1/2.11353e-117/uncharacterized protein LOC111013556 [Momordica charantia]	Q8S4Q6/1e-07/ FHY1_ARATH Protein FAR-RED ELONGATED HYPOCOTYL 1 OS=Arabidopsis thaliana GN=FHY1 PE=1 SV=1	NA	A0A1S3BJU4/2e-44/A0A1S3BJU4_CUCME uncharacterized protein LOC103490381 OS=Cucumis melo GN=LOC103490381 PE=4 SV=1	PTHR37723/1.6E-13/--	NA
MC01g0440	XP_019097661.1/2.85119e-19/PREDICTED: uncharacterized protein LOC109131311 [Camelina sativa]	Q1JPP8/2e-16/ SMR4_ARATH Cyclin-dependent protein kinase inhibitor SMR4 OS=Arabidopsis thaliana GN=SMR4 PE=1 SV=1	NA	A0A1U8A7K0/2e-17/A0A1U8A7K0_NELNU cyclin-dependent protein kinase inhibitor SMR2 OS=Nelumbo nucifera GN=LOC104601057 PE=4 SV=1	NA	molecular_function:GO:0016301//kinase activity;
MC01g0441	XP_022143903.1/0/probable WRKY transcription factor 49 [Momordica charantia]	Q9FHR7/2e-53/ WRK49_ARATH Probable WRKY transcription factor 49 OS=Arabidopsis thaliana GN=WRKY49 PE=2 SV=1	gra:105797721/9e-66/ATP-dependent zinc metalloprotease FTSH 10, mitochondrial; K08956 AFG3 family protein [EC:3.4.24.-]	A0A0A0L0Y8/1e-113/A0A0A0L0Y8_CUCSA Uncharacterized protein OS=Cucumis sativus GN=Csa_4G296160 PE=4 SV=1	SM00774/6.8E-36/DNA binding domain	biological_process:GO:0006351//transcription, DNA-templated;cellular_component:GO:0005634//nucleus;molecular_function:GO:0043565//sequence-specific DNA binding;GO:0003700//sequence-specific DNA binding transcription factor activity;
MC01g0442	XP_022143747.1/0/ATP-dependent zinc metalloprotease FTSH 10, mitochondrial-like isoform X1 [Momordica charantia]	Q8VZI8/0.0/ FTSHA_ARATH ATP-dependent zinc metalloprotease FTSH 10, mitochondrial OS=Arabidopsis thaliana GN=FTSH10 PE=1 SV=1	mcha:111013591/0.0/ATP-dependent zinc metalloprotease FTSH 10, mitochondrial-like isoform X1; K08956 AFG3 family protein [EC:3.4.24.-]	A0A1S3BJR6/0.0/A0A1S3BJR6_CUCME ATP-dependent zinc metalloprotease FTSH 10, mitochondrial-like isoform X1 OS=Cucumis melo GN=LOC103490352 PE=3 SV=1	PF01434/1.0E-74/Peptidase family M41	cellular_component:GO:0016021//integral component of membrane;molecular_function:GO:0004222//metalloendopeptidase activity;GO:0005524//ATP binding;GO:0008270//zinc ion binding;
MC01g0443	XP_022143824.1/0/uncharacterized protein LOC111013642 [Momordica charantia]	Q09893/1e-19/ YAI5_SCHPO Uncharacterized protein C24B11.05 OS=Schizosaccharomyces pombe (strain 972 / ATCC 24843) GN=SPAC24B11.05 PE=3 SV=1	cmo:103486381/3e-153/suppressor of disruption of TFIIS-like; K18551 pyrimidine and pyridine-specific 5'-nucleotidase [EC:3.1.3.-]	A0A1S3BIS9/7e-175/A0A1S3BIS9_CUCME uncharacterized protein C24B11.05-like isoform X1 OS=Cucumis melo GN=LOC103490338 PE=4 SV=1	PF13419/7.8E-10/Haloacid dehalogenase-like hydrolase	biological_process:GO:0008152//metabolic process;molecular_function:GO:0016787//hydrolase activity;
MC01g0444	XP_022143985.1/0/uncharacterized protein At5g02240 [Momordica charantia]	O80934/8e-165/ Y2766_ARATH Uncharacterized protein At2g37660, chloroplastic OS=Arabidopsis thaliana GN=At2g37660 PE=1 SV=2	gra:105797721/4e-156/ATP-dependent zinc metalloprotease FTSH 10, mitochondrial; K08956 AFG3 family protein [EC:3.4.24.-]	A0A1S3BIR9/0.0/A0A1S3BIR9_CUCME uncharacterized protein At5g02240 OS=Cucumis melo GN=LOC103490333 PE=4 SV=1	PTHR14194:SF78/4.8E-163/--	NA
MC01g0445	XP_022143725.1/1.13549e-108/UPF0161 protein At3g09310 [Momordica charantia]	Q9SR32/1e-45/ U161_ARATH UPF0161 protein At3g09310 OS=Arabidopsis thaliana GN=At3g09310 PE=2 SV=2	mcha:111013566/2e-109/UPF0161 protein At3g09310; K08998 uncharacterized protein	A0A0A0KXI4/3e-87/A0A0A0KXI4_CUCSA Uncharacterized protein OS=Cucumis sativus GN=Csa_4G296120 PE=3 SV=1	PTHR33383/6.1E-47/--	NA
MC01g0446	XP_022143825.1/0/ribonuclease II, chloroplastic/mitochondrial [Momordica charantia] &gt;XP_022143826.1 ribonuclease II, chloroplastic/mitochondrial [Momordica charantia] &gt;XP_022143827.1 ribonuclease II, chloroplastic/mitochondrial [Momordica charantia]	Q6NQJ6/0.0/ RNR1_ARATH Ribonuclease II, chloroplastic/mitochondrial OS=Arabidopsis thaliana GN=RNR1 PE=2 SV=1	ota:OT_ostta09g04250/6e-85/Ribonuclease II/R; K01147 exoribonuclease II [EC:3.1.13.1]	A0A0A0L0Y3/0.0/A0A0A0L0Y3_CUCSA Uncharacterized protein OS=Cucumis sativus GN=Csa_4G296110 PE=4 SV=1	SM00955/8.0E-81/--	NA
MC01g0447	XP_022143823.1/0/expansin-A4 [Momordica charantia]	O48818/8e-164/ EXPA4_ARATH Expansin-A4 OS=Arabidopsis thaliana GN=EXPA4 PE=1 SV=1	gmx:100803595/7e-161/expansin-A4; K20628 expansin	Q06BI7/1e-171/Q06BI7_CUCME Ripening-related expansin OS=Cucumis melo GN=EXP1 PE=2 SV=1	PR01226/2.6E-82/Expansin signature	biological_process:GO:0009664//plant-type cell wall organization;cellular_component:GO:0016020//membrane;GO:0005618//cell wall;GO:0005576//extracellular region;
MC01g0448	XP_022143869.1/0/receptor-like cytoplasmic kinase 176 [Momordica charantia]	Q65XV8/0.0/ RK176_ORYSJ Receptor-like cytoplasmic kinase 176 OS=Oryza sativa subsp. japonica GN=RLCK176 PE=1 SV=1	hbr:110635968/0.0/probable serine/threonine-protein kinase PBL11 isoform X1; K04733 interleukin-1 receptor-associated kinase 4 [EC:2.7.11.1]	A0A0A0KX81/0.0/A0A0A0KX81_CUCSA Uncharacterized protein OS=Cucumis sativus GN=Csa_4G296090 PE=3 SV=1	PTHR27001:SF149/1.1E-244/--	molecular_function:GO:0004674//protein serine/threonine kinase activity;GO:0005524//ATP binding;
MC01g0449	XP_022143867.1/0/uncharacterized protein LOC111013677 isoform X2 [Momordica charantia]	NA	NA	A0A0A0KZK5/1e-106/A0A0A0KZK5_CUCSA Uncharacterized protein OS=Cucumis sativus GN=Csa_4G296080 PE=4 SV=1	NA	molecular_function:GO:0003677//DNA binding;
MC01g0450	XP_011653635.1/0/PREDICTED: probable protein phosphatase 2C 23 [Cucumis sativus]	Q9LQN6/0.0/ P2C04_ARATH Probable protein phosphatase 2C 4 OS=Arabidopsis thaliana GN=PLL5 PE=2 SV=1	mcha:111013744/0.0/probable protein phosphatase 2C 23; K01102 pyruvate dehydrogenase phosphatase [EC:3.1.3.43]	A0A1S3BI01/0.0/A0A1S3BI01_CUCME probable protein phosphatase 2C 4 OS=Cucumis melo GN=LOC103490267 PE=4 SV=1	PS51746/39.741/PPM-type phosphatase domain profile.	molecular_function:GO:0004722//protein serine/threonine phosphatase activity;
MC01g0451	XP_022143742.1/0/pectin acetylesterase 5-like [Momordica charantia]	Q9SR22/0.0/ PAE5_ARATH Pectin acetylesterase 5 OS=Arabidopsis thaliana GN=PAE5 PE=2 SV=1	mcha:111013585/0.0/pectin acetylesterase 5-like; K19882 O-palmitoleoyl-L-serine hydrolase [EC:3.1.1.98]	A0A1S3BJE2/0.0/A0A1S3BJE2_CUCME Pectin acetylesterase OS=Cucumis melo GN=LOC103490242 PE=3 SV=1	PTHR21562:SF6/2.4E-260/--	biological_process:GO:0071555//cell wall organization;cellular_component:GO:0005618//cell wall;GO:0016021//integral component of membrane;GO:0005576//extracellular region;molecular_function:GO:0016787//hydrolase activity;
MC01g0452	XP_022143861.1/0/dol-P-Glc:Glc(2)Man(9)GlcNAc(2)-PP-Dol alpha-1,2-glucosyltransferase isoform X1 [Momordica charantia]	Q8L638/0.0/ ALG10_ARATH Dol-P-Glc:Glc(2)Man(9)GlcNAc(2)-PP-Dol alpha-1,2-glucosyltransferase OS=Arabidopsis thaliana GN=ALG10 PE=1 SV=1	mcha:111013674/0.0/dol-P-Glc:Glc(2)Man(9)GlcNAc(2)-PP-Dol alpha-1,2-glucosyltransferase isoform X1; K03850 alpha-1,2-glucosyltransferase [EC:2.4.1.256]	A0A0A0L276/0.0/A0A0A0L276_CUCSA Uncharacterized protein OS=Cucumis sativus GN=Csa_4G296040 PE=4 SV=1	PF04922/6.8E-128/DIE2/ALG10 family	biological_process:GO:0006488//dolichol-linked oligosaccharide biosynthetic process;cellular_component:GO:0016021//integral component of membrane;GO:0005789//endoplasmic reticulum membrane;molecular_function:GO:0004583//dolichyl-phosphate-glucose-glycolipid alpha-glucosyltransferase activity;
MC01g0453	XP_022143797.1/0/actin-like [Momordica charantia]	O81221/0.0/ ACT_GOSHI Actin OS=Gossypium hirsutum PE=3 SV=1	cmo:103490203/0.0/actin; K10355 actin, other eukaryote	A0A1S3BID5/0.0/A0A1S3BID5_CUCME actin OS=Cucumis melo GN=LOC103490203 PE=3 SV=1	PR00190/2.1E-56/Actin signature	molecular_function:GO:0005524//ATP binding;
MC01g0454	XP_022143885.1/1.24212e-94/cyclin-dependent protein kinase inhibitor SMR2-like [Momordica charantia]	Q9LZ60/3e-07/ SMR3_ARATH Cyclin-dependent protein kinase inhibitor SMR3 OS=Arabidopsis thaliana GN=SMR3 PE=1 SV=1	NA	A0A0A0KZJ9/1e-28/A0A0A0KZJ9_CUCSA Uncharacterized protein OS=Cucumis sativus GN=Csa_4G295530 PE=4 SV=1	PTHR33142:SF6/9.3E-15/--	NA
MC01g0455	XP_022143914.1/0/WD repeat-containing protein 44-like [Momordica charantia]	Q498F0/1e-64/ WDR44_XENLA WD repeat-containing protein 44 OS=Xenopus laevis GN=wdr44 PE=2 SV=1	cmo:103490189/0.0/WD repeat-containing protein 44; K20241 WD repeat-containing protein 44	A0A1S3BJ69/0.0/A0A1S3BJ69_CUCME WD repeat-containing protein 44 OS=Cucumis melo GN=LOC103490189 PE=4 SV=1	PS50082/13.015/Trp-Asp (WD) repeats profile.	NA
MC01g0456	XP_022143915.1/0/very-long-chain enoyl-CoA reductase-like [Momordica charantia]	Q9M2U2/0.0/ TECR_ARATH Very-long-chain enoyl-CoA reductase OS=Arabidopsis thaliana GN=ECR PE=1 SV=1	mcha:111013716/0.0/very-long-chain enoyl-CoA reductase-like; K10258 very-long-chain enoyl-CoA reductase [EC:1.3.1.93]	V7B6X6/0.0/V7B6X6_PHAVU Uncharacterized protein OS=Phaseolus vulgaris GN=PHAVU_008G208700g PE=4 SV=1	PS50244/21.416/Steroid 5-alpha reductase C-terminal domain profile.	biological_process:GO:0006629//lipid metabolic process;cellular_component:GO:0016021//integral component of membrane;GO:0005737//cytoplasm;molecular_function:GO:0016627//oxidoreductase activity, acting on the CH-CH group of donors;GO:0003865//3-oxo-5-alpha-steroid 4-dehydrogenase activity;
MC01g0457	XP_022143722.1/2.25255e-106/uncharacterized protein LOC111013563 [Momordica charantia]	NA	tcc:18597769/4e-17/WD repeat-containing protein 44; K20241 WD repeat-containing protein 44	A0A1S3BHM2/2e-58/A0A1S3BHM2_CUCME uncharacterized protein LOC103490160 isoform X2 OS=Cucumis melo GN=LOC103490160 PE=4 SV=1	NA	NA
MC01g0458	XP_022143721.1/4.22071e-138/uncharacterized protein LOC111013562 [Momordica charantia]	NA	NA	A0A1S4DWX0/9e-69/A0A1S4DWX0_CUCME uncharacterized protein LOC103490160 isoform X1 OS=Cucumis melo GN=LOC103490160 PE=4 SV=1	PTHR33544/8.3E-56/--	NA
MC01g0459	XP_022143821.1/0/putative E3 ubiquitin-protein ligase XBAT31 isoform X1 [Momordica charantia]	Q65XV2/2e-179/ XB3_ORYSJ E3 ubiquitin-protein ligase XB3 OS=Oryza sativa subsp. japonica GN=XB3 PE=1 SV=1	obr:102716869/0.0/E3 ubiquitin-protein ligase XB3; K19044 E3 ubiquitin-protein ligase XBAT32/33 [EC:2.3.2.27]	A0A0A0KZJ3/0.0/A0A0A0KZJ3_CUCSA Uncharacterized protein OS=Cucumis sativus GN=Csa_4G295480 PE=4 SV=1	PTHR24128:SF14/2.5E-275/--	molecular_function:GO:0016874//ligase activity;
MC01g0460	XP_022143937.1/7.52141e-124/uncharacterized protein LOC111013729 [Momordica charantia]	NA	NA	A0A1S3ZZ15/8e-108/A0A1S3ZZ15_TOBAC uncharacterized protein LOC107791918 isoform X1 OS=Nicotiana tabacum GN=LOC107791918 PE=4 SV=1	PTHR36047/5.2E-125/--	NA
MC01g0461	XP_022143851.1/1.58497e-171/dof zinc finger protein DOF5.1-like isoform X2 [Momordica charantia]	Q9LZ56/3e-43/ DOF51_ARATH Dof zinc finger protein DOF5.1 OS=Arabidopsis thaliana GN=DOF5.1 PE=2 SV=1	bna:106369019/3e-24/cyclic dof factor 1; K16222 Dof zinc finger protein DOF5.5	A0A1S3BI28/2e-127/A0A1S3BI28_CUCME dof zinc finger protein DOF5.1-like OS=Cucumis melo GN=LOC103490127 PE=4 SV=1	PF02701/3.1E-31/Dof domain, zinc finger	biological_process:GO:0006355//regulation of transcription, DNA-templated;cellular_component:GO:0005634//nucleus;molecular_function:GO:0003677//DNA binding;
MC01g0462	XP_022143789.1/0/uncharacterized protein LOC111013622 [Momordica charantia]	NA	NA	A0A0A0KZI9/0.0/A0A0A0KZI9_CUCSA Uncharacterized protein OS=Cucumis sativus GN=Csa_4G295450 PE=4 SV=1	PTHR33981:SF3/0.0/--	NA
MC01g0463	XP_022143736.1/0/heat shock cognate 70 kDa protein 2 [Momordica charantia]	P22953/0.0/ MD37E_ARATH Probable mediator of RNA polymerase II transcription subunit 37e OS=Arabidopsis thaliana GN=MED37E PE=1 SV=3	mcha:111013580/0.0/heat shock cognate 70 kDa protein 2; K03283 heat shock 70kDa protein 1/2/6/8	A0A0A0KXG3/0.0/A0A0A0KXG3_CUCSA Heat shock protein 70 OS=Cucumis sativus GN=Csa_4G295440 PE=3 SV=1	PS00297/-/Heat shock hsp70 proteins family signature 1.	molecular_function:GO:0005524//ATP binding;
MC01g0464	XP_018499596.1/2.51106e-15/PREDICTED: 7-deoxyloganetin glucosyltransferase-like [Pyrus x bretschneideri]	P41755/1e-16/ DHE2_ACHKL NAD-specific glutamate dehydrogenase OS=Achlya klebsiana PE=3 SV=1	pxb:103933661/4e-16/7-deoxyloganetin glucosyltransferase-like; K21374 7-deoxyloganetin glucosyltransferase [EC:2.4.1.324]	A0A1D5XLV0/1e-17/A0A1D5XLV0_WHEAT Uncharacterized protein OS=Triticum aestivum PE=4 SV=1	PF10712/1.1E-15/NAD-specific glutamate dehydrogenase	NA
MC01g0465	XP_022143731.1/0/uncharacterized protein LOC111013575 [Momordica charantia]	NA	NA	A0A0A0L0W0/0.0/A0A0A0L0W0_CUCSA Uncharacterized protein OS=Cucumis sativus GN=Csa_4G294940 PE=4 SV=1	PTHR30509:SF7/5.2E-228/--	cellular_component:GO:0016021//integral component of membrane;
MC01g0466	XP_022143874.1/0/uncharacterized protein LOC111013682 [Momordica charantia]	NA	NA	A0A0A0L0W0/0.0/A0A0A0L0W0_CUCSA Uncharacterized protein OS=Cucumis sativus GN=Csa_4G294940 PE=4 SV=1	PF13515/3.0E-13/Fusaric acid resistance protein-like	cellular_component:GO:0016021//integral component of membrane;
MC01g0467	XP_022143984.1/0/uncharacterized protein LOC111013765 isoform X4 [Momordica charantia]	Q8RWD7/6e-18/ EMB74_ARATH Protein EMBRYO DEFECTIVE 1674 OS=Arabidopsis thaliana GN=EMB1674 PE=2 SV=1	NA	A0A0A0KX65/2e-126/A0A0A0KX65_CUCSA Uncharacterized protein OS=Cucumis sativus GN=Csa_4G294920 PE=4 SV=1	PTHR35311/1.2E-43/--	NA
MC01g0468	XP_022143707.1/1.08869e-22/uncharacterized protein LOC111013549 [Momordica charantia]	P80497/8e-09/ ATPY_SOLTU ATP synthase 6 kDa subunit, mitochondrial (Fragment) OS=Solanum tuberosum PE=1 SV=1	NA	A0A0A0KZI3/1e-19/A0A0A0KZI3_CUCSA Uncharacterized protein OS=Cucumis sativus GN=Csa_4G294910 PE=4 SV=1	PTHR34565/6.2E-24/--	NA
MC01g0469	XP_004142208.2/0/PREDICTED: cation/H(+) antiporter 20 [Cucumis sativus] &gt;KGN54233.1 hypothetical protein Csa_4G294410 [Cucumis sativus]	Q9M353/0.0/ CHX20_ARATH Cation/H(+) antiporter 20 OS=Arabidopsis thaliana GN=CHX20 PE=2 SV=1	NA	A0A0A0KXF6/0.0/A0A0A0KXF6_CUCSA Uncharacterized protein OS=Cucumis sativus GN=Csa_4G294410 PE=4 SV=1	PTHR32468:SF10/0.0/--	cellular_component:GO:0016021//integral component of membrane;molecular_function:GO:0015299//solute:proton antiporter activity;
MC01g0470	XP_022143858.1/8.82908e-80/uncharacterized protein LOC111013670 [Momordica charantia]	NA	NA	A0A0A0L0V5/4e-59/A0A0A0L0V5_CUCSA Uncharacterized protein OS=Cucumis sativus GN=Csa_4G294400 PE=4 SV=1	PTHR34658/1.2E-53/--	cellular_component:GO:0016021//integral component of membrane;
MC01g0471	XP_004142208.2/0/PREDICTED: cation/H(+) antiporter 20 [Cucumis sativus] &gt;KGN54233.1 hypothetical protein Csa_4G294410 [Cucumis sativus]	Q9M353/0.0/ CHX20_ARATH Cation/H(+) antiporter 20 OS=Arabidopsis thaliana GN=CHX20 PE=2 SV=1	NA	A0A0A0KXF6/0.0/A0A0A0KXF6_CUCSA Uncharacterized protein OS=Cucumis sativus GN=Csa_4G294410 PE=4 SV=1	PTHR32468/0.0/--	cellular_component:GO:0016021//integral component of membrane;molecular_function:GO:0015299//solute:proton antiporter activity;
MC01g0472	XP_022143855.1/0/pentatricopeptide repeat-containing protein At3g53700, chloroplastic [Momordica charantia]	Q9LFF1/0.0/ PP281_ARATH Pentatricopeptide repeat-containing protein At3g53700, chloroplastic OS=Arabidopsis thaliana GN=MEE40 PE=2 SV=1	aip:107608599/5e-99/pentatricopeptide repeat-containing protein At1g12620-like; K17710 pentatricopeptide repeat domain-containing protein 1	A0A1S3BHC3/0.0/A0A1S3BHC3_CUCME pentatricopeptide repeat-containing protein At3g53700, chloroplastic OS=Cucumis melo GN=LOC103490047 PE=4 SV=1	PTHR24015:SF406/0.0/--	NA
MC01g0473	XP_022143857.1/8.83847e-100/actin-depolymerizing factor 1 [Momordica charantia]	Q9FVI2/5e-91/ ADF1_PETHY Actin-depolymerizing factor 1 OS=Petunia hybrida GN=ADF1 PE=2 SV=1	mcha:111013669/1e-100/actin-depolymerizing factor 1; K05765 cofilin	A0A0A0KX62/9e-94/A0A0A0KX62_CUCSA Uncharacterized protein OS=Cucumis sativus GN=Csa_4G294380 PE=3 SV=1	PTHR11913/2.8E-105/--	biological_process:GO:0030042//actin filament depolymerization;cellular_component:GO:0015629//actin cytoskeleton;molecular_function:GO:0003779//actin binding;
MC01g0474	XP_022143719.1/8.27231e-102/organelle RRM domain-containing protein 2, mitochondrial [Momordica charantia]	Q9FIU6/3e-32/ ORRM2_ARATH Organelle RRM domain-containing protein 2, mitochondrial OS=Arabidopsis thaliana GN=ORRM2 PE=1 SV=1	fve:101293904/3e-30/glycine-rich RNA-binding protein 4, mitochondrial-like; K13195 cold-inducible RNA-binding protein	A0A1S3BHV3/4e-73/A0A1S3BHV3_CUCME glycine-rich RNA-binding protein 4, mitochondrial OS=Cucumis melo GN=LOC103490031 PE=4 SV=1	PTHR24012/5.5E-27/--	NA
MC01g0475	XP_022143711.1/3.15931e-101/histone H2A [Momordica charantia]	Q9LZ46/4e-83/ H2A4_ARATH Probable histone H2A.4 OS=Arabidopsis thaliana GN=At5g02560 PE=1 SV=1	mcha:111013553/5e-102/histone H2A; K11251 histone H2A	A0A0A0KXF2/1e-95/A0A0A0KXF2_CUCSA Histone H2A OS=Cucumis sativus GN=Csa_4G293870 PE=3 SV=1	PTHR23430/6.2E-112/--	cellular_component:GO:0005634//nucleus;GO:0000786//nucleosome;molecular_function:GO:0003677//DNA binding;GO:0046982//protein heterodimerization activity;
MC01g0476	XP_022143812.1/7.07217e-159/soluble inorganic pyrophosphatase 4 [Momordica charantia]	Q9LFF9/5e-136/ IPYR4_ARATH Soluble inorganic pyrophosphatase 4 OS=Arabidopsis thaliana GN=PPA4 PE=1 SV=1	mcha:111013633/1e-159/soluble inorganic pyrophosphatase 4; K01507 inorganic pyrophosphatase [EC:3.6.1.1]	A0A1S3BHT6/1e-149/A0A1S3BHT6_CUCME soluble inorganic pyrophosphatase 4 OS=Cucumis melo GN=LOC103490010 PE=3 SV=1	PF00719/4.8E-56/Inorganic pyrophosphatase	biological_process:GO:0006796//phosphate-containing compound metabolic process;cellular_component:GO:0005737//cytoplasm;molecular_function:GO:0000287//magnesium ion binding;GO:0004427//inorganic diphosphatase activity;
MC01g0477	XP_022143832.1/9.04863e-141/ras-related protein RABE1a-like [Momordica charantia]	O24466/3e-135/ RAE1A_ARATH Ras-related protein RABE1a OS=Arabidopsis thaliana GN=RABE1A PE=1 SV=1	mcha:111013648/1e-141/ras-related protein RABE1a-like; K07901 Ras-related protein Rab-8A	A0A0A0L249/1e-139/A0A0A0L249_CUCSA Uncharacterized protein OS=Cucumis sativus GN=Csa_4G293850 PE=4 SV=1	SM00175/2.4E-95/Rab subfamily of small GTPases	molecular_function:GO:0005525//GTP binding;GO:0003924//GTPase activity;
MC01g0478	XP_022143768.1/0/WAT1-related protein At2g37460 [Momordica charantia]	Q9ZUS1/6e-169/ WTR13_ARATH WAT1-related protein At2g37460 OS=Arabidopsis thaliana GN=At2g37460 PE=2 SV=1	nto:104085001/2e-71/WAT1-related protein At3g18200 isoform X1; K17500 integrin-linked kinase-associated serine/threonine phosphatase 2C [EC:3.1.3.16]	A0A1S3BIL9/0.0/A0A1S3BIL9_CUCME WAT1-related protein OS=Cucumis melo GN=LOC103489968 PE=3 SV=1	PF00892/6.0E-11/EamA-like transporter family	cellular_component:GO:0016021//integral component of membrane;molecular_function:GO:0022857//transmembrane transporter activity;
MC01g0479	XP_004142087.1/1.53953e-40/PREDICTED: zinc finger protein ZAT11 [Cucumis sativus] &gt;KGN54223.1 hypothetical protein Csa_4G293330 [Cucumis sativus]	Q681X4/5e-27/ ZAT5_ARATH Zinc finger protein ZAT5 OS=Arabidopsis thaliana GN=ZAT5 PE=2 SV=1	NA	A0A0A0KXE6/6e-40/A0A0A0KXE6_CUCSA Uncharacterized protein OS=Cucumis sativus GN=Csa_4G293330 PE=4 SV=1	PS50157/9.349/Zinc finger C2H2 type domain profile.	biological_process:GO:0010200//response to chitin;cellular_component:GO:0005634//nucleus;molecular_function:GO:0003676//nucleic acid binding;
MC01g0480	XP_022143859.1/0/kinesin-like protein KIN-5B [Momordica charantia]	Q0WQJ7/0.0/ KN5B_ARATH Kinesin-like protein KIN-5B OS=Arabidopsis thaliana GN=KIN5B PE=2 SV=1	mcha:111013671/0.0/kinesin-like protein KIN-5B; K10398 kinesin family member 11	A0A1S3BHL4/0.0/A0A1S3BHL4_CUCME kinesin-like protein KIN-5B OS=Cucumis melo GN=LOC103489944 PE=3 SV=1	PTHR24115/0.0/--	biological_process:GO:0007018//microtubule-based movement;molecular_function:GO:0005524//ATP binding;GO:0003777//microtubule motor activity;GO:0008017//microtubule binding;
MC01g0481	XP_022143907.1/0/diaminopimelate epimerase, chloroplastic [Momordica charantia]	Q9LFG2/0.0/ DAPF_ARATH Diaminopimelate epimerase, chloroplastic OS=Arabidopsis thaliana GN=DAPF PE=1 SV=1	mcha:111013709/0.0/diaminopimelate epimerase, chloroplastic; K01778 diaminopimelate epimerase [EC:5.1.1.7]	A0A1S3BHL3/0.0/A0A1S3BHL3_CUCME diaminopimelate epimerase, chloroplastic OS=Cucumis melo GN=LOC103489934 PE=3 SV=1	PS01326/-/Diaminopimelate epimerase signature.	biological_process:GO:0009089//lysine biosynthetic process via diaminopimelate;cellular_component:GO:0005737//cytoplasm;molecular_function:GO:0008837//diaminopimelate epimerase activity;
MC01g0482	XP_022143718.1/0/pentatricopeptide repeat-containing protein At5g42450, mitochondrial [Momordica charantia]	Q9FIH2/0.0/ PP414_ARATH Pentatricopeptide repeat-containing protein At5g42450, mitochondrial OS=Arabidopsis thaliana GN=PCMP-E102 PE=2 SV=1	nto:104120869/7e-104/LOW QUALITY PROTEIN: uncharacterized protein LOC104120869; K15271 ATP-dependent DNA helicase HFM1/MER3 [EC:3.6.4.12]	A0A0A0KX53/0.0/A0A0A0KX53_CUCSA Uncharacterized protein OS=Cucumis sativus GN=Csa_4G293300 PE=4 SV=1	PF12854/2.6E-8/PPR repeat	NA
MC01g0483	XP_004142092.1/1.28676e-40/PREDICTED: uncharacterized protein LOC101219487 [Cucumis sativus] &gt;KGN54219.1 hypothetical protein Csa_4G293290 [Cucumis sativus]	NA	ats:109769794/4e-10/uncharacterized protein LOC109769794; K01513 ectonucleotide pyrophosphatase/phosphodiesterase family member 1/3 [EC:3.1.4.1 3.6.1.9]	A0A0A0KZG8/5e-40/A0A0A0KZG8_CUCSA Uncharacterized protein OS=Cucumis sativus GN=Csa_4G293290 PE=4 SV=1	PTHR31871/7.8E-46/--	NA
MC01g0484	XP_022143951.1/0/protein SLOW GREEN 1, chloroplastic-like [Momordica charantia]	Q9LS48/8e-36/ SG1_ARATH protein SLOW GREEN 1, chloroplastic OS=Arabidopsis thaliana GN=SG1 PE=1 SV=1	aly:ARALYDRAFT_341089/2e-47/hypothetical protein; K02918 large subunit ribosomal protein L35e	A0A1S3BI52/8e-178/A0A1S3BI52_CUCME protein SLOW GREEN 1, chloroplastic-like OS=Cucumis melo GN=LOC103489908 PE=4 SV=1	PF14559/1.2E-5/Tetratricopeptide repeat	cellular_component:GO:0016021//integral component of membrane;
MC01g0485	XP_022143938.1/0/uncharacterized protein LOC111013730 [Momordica charantia]	NA	NA	A0A1S3BI37/0.0/A0A1S3BI37_CUCME uncharacterized protein LOC103489894 OS=Cucumis melo GN=LOC103489894 PE=4 SV=1	PTHR21726:SF49/8.1E-203/--	NA
MC01g0486	XP_022143831.1/0/protein SODIUM POTASSIUM ROOT DEFECTIVE 2-like [Momordica charantia]	Q58FZ0/1e-44/ NAKR2_ARATH Protein SODIUM POTASSIUM ROOT DEFECTIVE 2 OS=Arabidopsis thaliana GN=NAKR2 PE=2 SV=1	spen:107013477/3e-24/trimethylguanosine synthase; K14292 trimethylguanosine synthase [EC:2.1.1.-]	A0A1S3BIC7/5e-106/A0A1S3BIC7_CUCME uncharacterized protein LOC103489885 OS=Cucumis melo GN=LOC103489885 PE=4 SV=1	PF00403/2.3E-11/Heavy-metal-associated domain	biological_process:GO:0030001//metal ion transport;molecular_function:GO:0046872//metal ion binding;
MC01g0487	XP_022143961.1/0/exocyst complex component EXO70H1-like [Momordica charantia]	Q8VY27/2e-96/ E70H1_ARATH Exocyst complex component EXO70H1 OS=Arabidopsis thaliana GN=EXO70H1 PE=1 SV=1	mcha:111013746/0.0/exocyst complex component EXO70H1-like; K07195 exocyst complex component 7	A0A0A0KX48/0.0/A0A0A0KX48_CUCSA Uncharacterized protein OS=Cucumis sativus GN=Csa_4G293250 PE=4 SV=1	PTHR12542/5.8E-178/--	biological_process:GO:0006887//exocytosis;cellular_component:GO:0000145//exocyst;
MC01g0488	XP_022143904.1/0/probable pectate lyase 4 [Momordica charantia]	Q9C8G4/2e-54/ PLY4_ARATH Probable pectate lyase 4 OS=Arabidopsis thaliana GN=At1g30350 PE=2 SV=1	mcha:111013705/0.0/probable pectate lyase 4; K01728 pectate lyase [EC:4.2.2.2]	A0A0A0KZG2/0.0/A0A0A0KZG2_CUCSA Pectate lyase OS=Cucumis sativus GN=Csa_4G293240 PE=3 SV=1	PTHR31683:SF23/1.8E-232/--	biological_process:GO:0045490//pectin catabolic process;molecular_function:GO:0046872//metal ion binding;GO:0030570//pectate lyase activity;
MC01g0489	XP_022143975.1/0/ankyrin repeat-containing protein ITN1-like [Momordica charantia]	Q9C7A2/0.0/ ITN1_ARATH Ankyrin repeat-containing protein ITN1 OS=Arabidopsis thaliana GN=ITN1 PE=1 SV=1	ini:109174648/1e-42/ankyrin repeat-containing protein At5g02620-like; K15503 serine/threonine-protein phosphatase 6 regulatory ankyrin repeat subunit B	A0A1S3BHZ8/0.0/A0A1S3BHZ8_CUCME ankyrin repeat-containing protein At3g12360 OS=Cucumis melo GN=LOC103489859 PE=4 SV=1	PF13962/4.7E-26/Domain of unknown function	biological_process:GO:0007165//signal transduction;cellular_component:GO:0016021//integral component of membrane;GO:0005886//plasma membrane;
MC01g0490	XP_022143838.1/0/probable membrane-associated kinase regulator 3 [Momordica charantia]	O80624/1e-30/ MAKR4_ARATH Probable membrane-associated kinase regulator 4 OS=Arabidopsis thaliana GN=MAKR4 PE=3 SV=1	NA	A0A0A0L234/2e-142/A0A0A0L234_CUCSA Uncharacterized protein OS=Cucumis sativus GN=Csa_4G293210 PE=4 SV=1	PTHR33312/4.2E-92/--	molecular_function:GO:0016301//kinase activity;
MC01g0491	XP_022143944.1/0/uncharacterized protein LOC111013735 isoform X1 [Momordica charantia]	NA	dct:110111182/1e-07/mitochondrial import inner membrane translocase subunit TIM44-2-like; K17804 mitochondrial import inner membrane translocase subunit TIM44	A0A1S3BI59/0.0/A0A1S3BI59_CUCME myosin-11 isoform X1 OS=Cucumis melo GN=LOC103489834 PE=4 SV=1	PTHR34121:SF1/0.0/--	NA
MC01g0492	XP_022143815.1/0/phosphatidate phosphatase PAH1-like [Momordica charantia]	Q9SF47/0.0/ PAH1_ARATH Phosphatidate phosphatase PAH1 OS=Arabidopsis thaliana GN=PAH1 PE=1 SV=1	mcha:111013635/0.0/phosphatidate phosphatase PAH1-like; K15728 phosphatidate phosphatase LPIN [EC:3.1.3.4]	A0A1S3BGP0/0.0/A0A1S3BGP0_CUCME phosphatidate phosphatase PAH1 isoform X1 OS=Cucumis melo GN=LOC103489820 PE=4 SV=1	PF08235/1.5E-90/LNS2 (Lipin/Ned1/Smp2)	NA
MC01g0493	XP_022143796.1/0/protein GPR107-like [Momordica charantia]	Q8BUV8/2e-75/ GP107_MOUSE Protein GPR107 OS=Mus musculus GN=Gpr107 PE=1 SV=2	NA	A0A1S3BH77/0.0/A0A1S3BH77_CUCME protein GPR107 OS=Cucumis melo GN=LOC103489813 PE=4 SV=1	PF06814/8.0E-51/Lung seven transmembrane receptor	cellular_component:GO:0016021//integral component of membrane;
MC01g0494	XP_022143803.1/3.253e-118/uncharacterized protein LOC111013629 isoform X1 [Momordica charantia] &gt;XP_022143804.1 uncharacterized protein LOC111013629 isoform X1 [Momordica charantia]	NA	mcha:111013629/5e-119/uncharacterized protein LOC111013629 isoform X1; K06940 uncharacterized protein	A0A1S3BH68/7e-104/A0A1S3BH68_CUCME uncharacterized protein LOC103489795 OS=Cucumis melo GN=LOC103489795 PE=4 SV=1	PTHR36791:SF2/8.3E-79/--	NA
MC01g0495	XP_022143802.1/3.80461e-169/uncharacterized protein LOC111013628 [Momordica charantia]	NA	NA	A0A0A0KXD0/3e-131/A0A0A0KXD0_CUCSA Uncharacterized protein OS=Cucumis sativus GN=Csa_4G293130 PE=4 SV=1	PTHR33780:SF3/4.0E-129/--	cellular_component:GO:0016021//integral component of membrane;
MC01g0496	KGN54204.1/1.4502e-45/hypothetical protein Csa_4G293140 [Cucumis sativus]	NA	NA	A0A0A0KZF2/6e-45/A0A0A0KZF2_CUCSA Uncharacterized protein OS=Cucumis sativus GN=Csa_4G293140 PE=4 SV=1	NA	NA
MC01g0497	XP_022143879.1/1.0317e-116/pathogenesis-related protein 1A [Momordica charantia]	P08299/5e-49/ PR1A_TOBAC Pathogenesis-related protein 1A OS=Nicotiana tabacum PE=1 SV=1	tcc:18613979/4e-56/pathogenesis-related protein 1C; K13449 pathogenesis-related protein 1	A0A0A0L0R9/7e-89/A0A0A0L0R9_CUCSA Uncharacterized protein OS=Cucumis sativus GN=Csa_4G293120 PE=3 SV=1	PTHR10334:SF204/1.1E-65/--	cellular_component:GO:0005576//extracellular region;
MC01g0498	XP_022143979.1/1.2004e-168/uncharacterized protein LOC111013764 [Momordica charantia]	NA	NA	A0A1S3BH58/5e-108/A0A1S3BH58_CUCME uncharacterized protein LOC103489786 OS=Cucumis melo GN=LOC103489786 PE=4 SV=1	NA	molecular_function:GO:0003676//nucleic acid binding;
MC01g0499	XP_022143889.1/2.06698e-172/uncharacterized protein LOC111013694 isoform X1 [Momordica charantia] &gt;XP_022143890.1 uncharacterized protein LOC111013694 isoform X1 [Momordica charantia] &gt;XP_022143891.1 uncharacterized protein LOC111013694 isoform X1 [Momordica charantia] &gt;XP_022143892.1 uncharacterized protein LOC111013694 isoform X1 [Momordica charantia]	NA	NA	A0A1S3BHR6/2e-96/A0A1S3BHR6_CUCME uncharacterized protein LOC103489769 OS=Cucumis melo GN=LOC103489769 PE=4 SV=1	PTHR33701/7.3E-41/--	NA
MC01g0500	XP_022143939.1/0/thylakoid membrane protein TERC, chloroplastic isoform X1 [Momordica charantia]	F4JZG9/3e-133/ TERC_ARATH Thylakoid membrane protein TERC, chloroplastic OS=Arabidopsis thaliana GN=TERC PE=1 SV=1	NA	A0A0A0L220/0.0/A0A0A0L220_CUCSA Uncharacterized protein OS=Cucumis sativus GN=Csa_4G293060 PE=4 SV=1	PTHR30238/4.6E-140/--	cellular_component:GO:0016021//integral component of membrane;
MC01g0501	XP_022143741.1/0/DNA topoisomerase 6 subunit A [Momordica charantia]	Q9LZ03/0.0/ TOP6A_ARATH DNA topoisomerase 6 subunit A OS=Arabidopsis thaliana GN=TOP6A PE=1 SV=1	mcha:111013584/0.0/DNA topoisomerase 6 subunit A; K10878 meiotic recombination protein SPO11	A0A1S3BGY2/0.0/A0A1S3BGY2_CUCME DNA topoisomerase 6 subunit A OS=Cucumis melo GN=LOC103489716 PE=3 SV=1	PTHR10848/6.1E-190/--	biological_process:GO:0000737//DNA catabolic process, endonucleolytic;GO:0006265//DNA topological change;cellular_component:GO:0005634//nucleus;GO:0005694//chromosome;GO:0009330//DNA topoisomerase complex (ATP-hydrolyzing);molecular_function:GO:0000287//magnesium ion binding;GO:0003677//DNA binding;GO:0005524//ATP binding;GO:0003918//DNA topoisomerase type II (ATP-hydrolyzing) activity;
MC01g0502	XP_022143740.1/0/pentatricopeptide repeat-containing protein At5g02830, chloroplastic [Momordica charantia]	Q8GYL7/0.0/ PP361_ARATH Pentatricopeptide repeat-containing protein At5g02830, chloroplastic OS=Arabidopsis thaliana GN=At5g02830 PE=2 SV=3	mus:103994174/2e-31/pentatricopeptide repeat-containing protein At5g61990, mitochondrial; K17964 leucine-rich PPR motif-containing protein, mitochondrial	A0A0A0KX28/0.0/A0A0A0KX28_CUCSA Uncharacterized protein OS=Cucumis sativus GN=Csa_4G293000 PE=4 SV=1	PS51375/9.131/Pentatricopeptide (PPR) repeat profile.	NA
MC01g0503	XP_022158566.1/6.0152e-19/uncharacterized protein LOC111025019 [Momordica charantia]	NA	nta:107760795/2e-08/uncharacterized LOC107760795; K19026 spatacsin	M5X4S0/2e-13/M5X4S0_PRUPE Uncharacterized protein (Fragment) OS=Prunus persica GN=PRUPE_ppa021750mg PE=4 SV=1	NA	NA
MC01g0504	XP_022143910.1/0/mediator of RNA polymerase II transcription subunit 4 [Momordica charantia]	Q9LZ00/2e-144/ MED4_ARATH Mediator of RNA polymerase II transcription subunit 4 OS=Arabidopsis thaliana GN=MED4 PE=1 SV=1	NA	A0A1S3BLP6/0.0/A0A1S3BLP6_CUCME mediator of RNA polymerase II transcription subunit 4 OS=Cucumis melo GN=LOC103491209 PE=4 SV=1	PF10018/1.6E-7/Vitamin-D-receptor interacting Mediator subunit 4	cellular_component:GO:0016592//mediator complex;molecular_function:GO:0001104//RNA polymerase II transcription cofactor activity;
MC01g0505	XP_008449286.1/0/PREDICTED: 60S ribosomal protein L4-like [Cucumis melo]	Q9SF40/0.0/ RL4A_ARATH 60S ribosomal protein L4-1 OS=Arabidopsis thaliana GN=RPL4A PE=1 SV=1	cmo:103491208/0.0/60S ribosomal protein L4-like; K02930 large subunit ribosomal protein L4e	A0A1S3BL28/0.0/A0A1S3BL28_CUCME 60S ribosomal protein L4-like OS=Cucumis melo GN=LOC103491208 PE=4 SV=1	PTHR19431/0.0/--	biological_process:GO:0006412//translation;cellular_component:GO:0005840//ribosome;molecular_function:GO:0003735//structural constituent of ribosome;
MC01g0506	XP_004142222.1/0/PREDICTED: ethylene-responsive transcription factor RAP2-7-like [Cucumis sativus] &gt;KGN54186.1 hypothetical protein Csa_4G292470 [Cucumis sativus]	P47927/6e-87/ AP2_ARATH Floral homeotic protein APETALA 2 OS=Arabidopsis thaliana GN=AP2 PE=1 SV=1	csv:101211008/0.0/ethylene-responsive transcription factor RAP2-7-like; K09284 AP2-like factor, euAP2 lineage	A0A0A0L210/0.0/A0A0A0L210_CUCSA Uncharacterized protein OS=Cucumis sativus GN=Csa_4G292470 PE=4 SV=1	PS51032/16.12/AP2/ERF domain profile.	biological_process:GO:0007275//multicellular organismal development;GO:0006351//transcription, DNA-templated;cellular_component:GO:0005634//nucleus;molecular_function:GO:0003677//DNA binding;GO:0003700//sequence-specific DNA binding transcription factor activity;
MC01g0507	XP_022143846.1/0/interactor of constitutive active ROPs 2, chloroplastic-like [Momordica charantia] &gt;XP_022143847.1 interactor of constitutive active ROPs 2, chloroplastic-like [Momordica charantia] &gt;XP_022143848.1 interactor of constitutive active ROPs 2, chloroplastic-like [Momordica charantia] &gt;XP_022143849.1 interactor of constitutive active ROPs 2, chloroplastic-like [Momordica char…	Q9ZQC5/5e-128/ ICR2_ARATH Interactor of constitutive active ROPs 2, chloroplastic OS=Arabidopsis thaliana GN=ICR2 PE=1 SV=1	mus:103974110/3e-102/interactor of constitutive active ROPs 3-like isoform X1; K10352 myosin heavy chain	A0A1S3BLP1/0.0/A0A1S3BLP1_CUCME interactor of constitutive active ROPs 2, chloroplastic OS=Cucumis melo GN=LOC103491205 PE=4 SV=1	PTHR34224/3.4E-214/--	NA
MC01g0508	XP_022143712.1/7.32492e-78/mitochondrial import inner membrane translocase subunit TIM14-1-like [Momordica charantia]	Q8RV04/1e-65/ TI141_ARATH Mitochondrial import inner membrane translocase subunit TIM14-1 OS=Arabidopsis thaliana GN=TIM14-1 PE=1 SV=1	mcha:111013554/1e-78/mitochondrial import inner membrane translocase subunit TIM14-1-like; K09539 DnaJ homolog subfamily C member 19	A0A0A0KZD3/2e-69/A0A0A0KZD3_CUCSA Uncharacterized protein OS=Cucumis sativus GN=Csa_4G292450 PE=4 SV=1	SM00271/4.6E-4/DnaJ molecular chaperone homology domain	NA
MC01g0509	XP_022143830.1/0/protein IQ-DOMAIN 1-like [Momordica charantia]	Q9SF32/3e-92/ IQD1_ARATH Protein IQ-DOMAIN 1 OS=Arabidopsis thaliana GN=IQD1 PE=1 SV=1	csv:101220676/6e-20/protein gar2; K14411 RNA-binding protein Musashi	A0A1S3BMK9/0.0/A0A1S3BMK9_CUCME protein IQ-DOMAIN 1 OS=Cucumis melo GN=LOC103491203 PE=4 SV=1	PTHR32295/6.2E-198/--	NA
MC01g0510	XP_022143963.1/0/uncharacterized protein LOC111013748 [Momordica charantia]	NA	NA	A0A1S3BN59/4e-81/A0A1S3BN59_CUCME uncharacterized protein LOC103491651 OS=Cucumis melo GN=LOC103491651 PE=4 SV=1	PTHR33448/3.6E-55/--	NA
MC01g0511	XP_022143835.1/4.86576e-53/uncharacterized protein LOC111013652 [Momordica charantia]	NA	NA	A0A0A0KIB6/2e-23/A0A0A0KIB6_CUCSA Uncharacterized protein OS=Cucumis sativus GN=Csa_6G444970 PE=4 SV=1	NA	NA
MC01g0512	XP_022143744.1/1.38284e-179/cell number regulator 8 [Momordica charantia]	B4FUS3/7e-85/ CNR8_MAIZE Cell number regulator 8 OS=Zea mays GN=CNR8 PE=2 SV=1	NA	A0A1S3BLN1/1e-146/A0A1S3BLN1_CUCME cell number regulator 8 OS=Cucumis melo GN=LOC103491200 PE=4 SV=1	PF04749/7.7E-18/PLAC8 family	NA
MC01g0513	XP_022143745.1/1.38702e-42/DNA-binding protein S1FA-like [Momordica charantia]	Q7XLX6/5e-15/ S1FA2_ORYSJ DNA-binding protein S1FA2 OS=Oryza sativa subsp. japonica GN=S1FA2 PE=3 SV=2	NA	W9SCA3/1e-28/W9SCA3_9ROSA DNA-binding protein S1FA1 OS=Morus notabilis GN=L484_014404 PE=4 SV=1	PTHR35298/8.5E-44/--	biological_process:GO:0006355//regulation of transcription, DNA-templated;cellular_component:GO:0005634//nucleus;GO:0016021//integral component of membrane;molecular_function:GO:0003677//DNA binding;
MC01g0514	XP_022143870.1/0/peroxidase 21-like [Momordica charantia]	Q42580/2e-149/ PER21_ARATH Peroxidase 21 OS=Arabidopsis thaliana GN=PER21 PE=1 SV=1	mcha:111013679/0.0/peroxidase 21-like; K00430 peroxidase [EC:1.11.1.7]	A0A0A0KK48/0.0/A0A0A0KK48_CUCSA Peroxidase OS=Cucumis sativus GN=Csa_6G445010 PE=3 SV=1	PTHR31235/1.7E-200/--	biological_process:GO:0006979//response to oxidative stress;GO:0042744//hydrogen peroxide catabolic process;cellular_component:GO:0005576//extracellular region;molecular_function:GO:0046872//metal ion binding;GO:0020037//heme binding;GO:0004601//peroxidase activity;
MC01g0515	XP_022143732.1/0/protein indeterminate-domain 9-like [Momordica charantia]	Q9SCQ6/7e-113/ IDD2_ARATH Protein indeterminate-domain 2 OS=Arabidopsis thaliana GN=IDD2 PE=1 SV=1	lja:Lj3g3v0323160.1/5e-88/Lj3g3v0323160.1; -; K12309 beta-galactosidase [EC:3.2.1.23]	F6HR11/1e-130/F6HR11_VITVI Uncharacterized protein OS=Vitis vinifera GN=VIT_08s0040g02100 PE=4 SV=1	PS50157/10.845/Zinc finger C2H2 type domain profile.	molecular_function:GO:0046872//metal ion binding;GO:0003676//nucleic acid binding;
MC01g0516	XP_022143788.1/0/dnaJ protein P58IPK homolog [Momordica charantia]	Q9LYW9/0.0/ DNJ36_ARATH DnaJ protein P58IPK homolog OS=Arabidopsis thaliana GN=P58IPK PE=1 SV=1	mcha:111013621/0.0/dnaJ protein P58IPK homolog; K09523 DnaJ homolog subfamily C member 3	A0A1S3BLN0/0.0/A0A1S3BLN0_CUCME dnaJ protein P58IPK homolog isoform X1 OS=Cucumis melo GN=LOC103491196 PE=4 SV=1	PS50076/21.742/dnaJ domain profile.	NA
MC01g0517	XP_016900740.1/4.04342e-114/PREDICTED: fasciclin-like arabinogalactan protein 11 [Cucumis melo]	Q8LEJ6/8e-86/ FLA11_ARATH Fasciclin-like arabinogalactan protein 11 OS=Arabidopsis thaliana GN=FLA11 PE=2 SV=2	ccaj:109819044/3e-46/fasciclin-like arabinogalactan protein 12; K19519 transforming growth factor-beta-induced protein	A0A1S4DYE6/2e-113/A0A1S4DYE6_CUCME fasciclin-like arabinogalactan protein 11 OS=Cucumis melo GN=LOC103491194 PE=4 SV=1	PS50213/20.62/FAS1/BIgH3 domain profile.	NA
MC01g0518	XP_022143860.1/3.40996e-177/uncharacterized protein LOC111013673 [Momordica charantia]	NA	NA	A0A0A0KEM7/5e-114/A0A0A0KEM7_CUCSA Uncharacterized protein OS=Cucumis sativus GN=Csa_6G445050 PE=4 SV=1	PTHR33597/5.1E-34/--	cellular_component:GO:0016021//integral component of membrane;molecular_function:GO:0008168//methyltransferase activity;
MC01g0519	XP_022143703.1/0/putative serine/threonine-protein kinase isoform X1 [Momordica charantia]	Q93YN1/6e-123/ CRPK1_ARATH Cold-responsive protein kinase 1 OS=Arabidopsis thaliana GN=CRPK1 PE=1 SV=1	hbr:110641905/1e-130/cold-responsive protein kinase 1-like isoform X1; K04733 interleukin-1 receptor-associated kinase 4 [EC:2.7.11.1]	A0A0A0KIC2/0.0/A0A0A0KIC2_CUCSA Uncharacterized protein OS=Cucumis sativus GN=Csa_6G445070 PE=3 SV=1	PF07714/1.2E-49/Protein tyrosine kinase	molecular_function:GO:0004674//protein serine/threonine kinase activity;GO:0005524//ATP binding;
MC01g0520	XP_022143986.1/0/serine/threonine-protein kinase-like protein CCR1 [Momordica charantia]	Q9S7D9/0.0/ ACCR1_ARATH Serine/threonine-protein kinase-like protein CCR1 OS=Arabidopsis thaliana GN=CCR1 PE=1 SV=1	pda:108511633/5e-73/serine/threonine-protein kinase-like protein CCR4; K04730 interleukin-1 receptor-associated kinase 1 [EC:2.7.11.1]	A0A1S3BL10/0.0/A0A1S3BL10_CUCME serine/threonine-protein kinase-like protein CCR1 OS=Cucumis melo GN=LOC103491193 PE=4 SV=1	PF07714/3.5E-31/Protein tyrosine kinase	cellular_component:GO:0016021//integral component of membrane;molecular_function:GO:0005524//ATP binding;GO:0004672//protein kinase activity;
MC01g0521	XP_022143871.1/0/EVI5-like protein [Momordica charantia] &gt;XP_022143872.1 EVI5-like protein [Momordica charantia] &gt;XP_022143873.1 EVI5-like protein [Momordica charantia]	Q96CN4/1e-59/ EVI5L_HUMAN EVI5-like protein OS=Homo sapiens GN=EVI5L PE=1 SV=1	mcha:111013680/0.0/EVI5-like protein; K19944 TBC1 domain family member 10	A0A0A0KK58/0.0/A0A0A0KK58_CUCSA Uncharacterized protein OS=Cucumis sativus GN=Csa_6G445110 PE=4 SV=1	PF00566/7.7E-55/Rab-GTPase-TBC domain	molecular_function:GO:0005096//GTPase activator activity;
MC01g0522	XP_022143902.1/0/aquaporin PIP2-1-like [Momordica charantia]	P30302/3e-171/ PIP23_ARATH Aquaporin PIP2-3 OS=Arabidopsis thaliana GN=PIP2-3 PE=1 SV=1	mcha:111013703/0.0/aquaporin PIP2-1-like; K09872 aquaporin PIP	V5RDL5/0.0/V5RDL5_CUCSA Plasma intrinsic protein 2-1 OS=Cucumis sativus GN=PIP2-1 PE=2 SV=1	PTHR19139:SF167/1.0E-198/--	cellular_component:GO:0016021//integral component of membrane;molecular_function:GO:0005215//transporter activity;
MC01g0523	XP_022143990.1/1.55975e-115/60S ribosomal protein L12-like [Momordica charantia]	O50003/3e-107/ RL12_PRUAR 60S ribosomal protein L12 OS=Prunus armeniaca GN=RPL12 PE=2 SV=1	mcha:111013771/2e-116/60S ribosomal protein L12-like; K02870 large subunit ribosomal protein L12e	A0A0A0KF33/2e-112/A0A0A0KF33_CUCSA Uncharacterized protein OS=Cucumis sativus GN=Csa_6G445170 PE=3 SV=1	PTHR11661/3.7E-125/--	biological_process:GO:0006412//translation;cellular_component:GO:0005840//ribosome;molecular_function:GO:0003735//structural constituent of ribosome;
MC01g0524	XP_022143962.1/1.92242e-28/uncharacterized protein LOC111013747 [Momordica charantia]	NA	NA	NA	NA	NA
MC01g0525	XP_022143989.1/9.51589e-128/CASP-like protein 5A2 [Momordica charantia]	P0DI70/1e-86/ CSPL2_GINBI CASP-like protein 5A1 OS=Ginkgo biloba GN=gba_locus_10451 PE=3 SV=1	NA	A0A1S3BLL2/2e-117/A0A1S3BLL2_CUCME CASP-like protein OS=Cucumis melo GN=LOC103491180 PE=3 SV=1	PF04535/1.2E-24/Domain of unknown function (DUF588)	cellular_component:GO:0016021//integral component of membrane;GO:0005886//plasma membrane;
MC01g0526	XP_022143834.1/0/auxin response factor 18-like [Momordica charantia]	Q653H7/0.0/ ARFR_ORYSJ Auxin response factor 18 OS=Oryza sativa subsp. japonica GN=ARF18 PE=2 SV=1	cit:102628827/4e-81/auxin response factor 19-like; K14486 auxin response factor	A0A1J0M5F0/0.0/A0A1J0M5F0_SIRGR Auxin response factor OS=Siraitia grosvenorii PE=2 SV=1	PTHR31384:SF27/0.0/--	biological_process:GO:0006355//regulation of transcription, DNA-templated;GO:0009734//auxin-activated signaling pathway;GO:0006351//transcription, DNA-templated;cellular_component:GO:0005634//nucleus;molecular_function:GO:0003677//DNA binding;
MC01g0527	XP_022143936.1/0/laccase-11 [Momordica charantia]	Q8VZA1/0.0/ LAC11_ARATH Laccase-11 OS=Arabidopsis thaliana GN=LAC11 PE=2 SV=1	mcha:111013728/0.0/laccase-11; K05909 laccase [EC:1.10.3.2]	A0A1S3BMI3/0.0/A0A1S3BMI3_CUCME Laccase OS=Cucumis melo GN=LOC103491182 PE=3 SV=1	PS00080/-/Multicopper oxidases signature 2.	biological_process:GO:0046274//lignin catabolic process;cellular_component:GO:0048046//apoplast;molecular_function:GO:0052716//hydroquinone:oxygen oxidoreductase activity;GO:0005507//copper ion binding;
MC01g0528	XP_022143714.1/1.88996e-154/cytokinin riboside 5&apos;-monophosphate phosphoribohydrolase LOG3 [Momordica charantia]	Q8L8B8/2e-139/ LOG3_ARATH Cytokinin riboside 5'-monophosphate phosphoribohydrolase LOG3 OS=Arabidopsis thaliana GN=LOG3 PE=1 SV=1	mcha:111013555/3e-155/cytokinin riboside 5'-monophosphate phosphoribohydrolase LOG3; K06966 uncharacterized protein	A0A061F005/6e-142/A0A061F005_THECC Cytokinin riboside 5'-monophosphate phosphoribohydrolase OS=Theobroma cacao GN=TCM_022168 PE=3 SV=1	PF03641/2.8E-46/Possible lysine decarboxylase	biological_process:GO:0009691//cytokinin biosynthetic process;molecular_function:GO:0016787//hydrolase activity;
MC01g0529	XP_022143964.1/0/protein CNGC15b-like [Momordica charantia]	A0A072VMJ3/0.0/ CN15C_MEDTR Protein CNGC15c OS=Medicago truncatula GN=CNGC15C PE=1 SV=1	mcha:111013749/0.0/protein CNGC15b-like; K05391 cyclic nucleotide gated channel, plant	A0A0A0KH61/0.0/A0A0A0KH61_CUCSA Uncharacterized protein OS=Cucumis sativus GN=Csa_6G445180 PE=4 SV=1	PS50042/11.262/cAMP/cGMP binding motif profile.	cellular_component:GO:0016021//integral component of membrane;molecular_function:GO:0005249//voltage-gated potassium channel activity;
MC01g0530	XP_022143758.1/0/ethylene-insensitive protein 2 isoform X1 [Momordica charantia] &gt;XP_022143760.1 ethylene-insensitive protein 2 isoform X1 [Momordica charantia] &gt;XP_022143761.1 ethylene-insensitive protein 2 isoform X1 [Momordica charantia]	Q9S814/0.0/ EIN2_ARATH Ethylene-insensitive protein 2 OS=Arabidopsis thaliana GN=EIN2 PE=1 SV=1	mcha:111013599/0.0/ethylene-insensitive protein 2 isoform X1; K14513 ethylene-insensitive protein 2	G8D3C3/0.0/G8D3C3_CUCME Ethylene insensitive 2 OS=Cucumis melo GN=EIN2 PE=2 SV=1	PTHR11706/0.0/--	biological_process:GO:0009873//ethylene-activated signaling pathway;cellular_component:GO:0005622//intracellular;GO:0016021//integral component of membrane;molecular_function:GO:0005215//transporter activity;
MC01g0531	XP_010107522.1/2.84952e-13/hypothetical protein L484_024375 [Morus notabilis] &gt;EXC16204.1 hypothetical protein L484_024375 [Morus notabilis]	NA	NA	W9S7P7/1e-12/W9S7P7_9ROSA Uncharacterized protein OS=Morus notabilis GN=L484_024375 PE=4 SV=1	PTHR33727:SF4/6.5E-14/--	cellular_component:GO:0016021//integral component of membrane;
MC01g0532	XP_022143811.1/0/isocitrate dehydrogenase [NAD] catalytic subunit 5, mitochondrial [Momordica charantia]	Q945K7/0.0/ IDH5_ARATH Isocitrate dehydrogenase [NAD] catalytic subunit 5, mitochondrial OS=Arabidopsis thaliana GN=IDH5 PE=1 SV=1	mcha:111013632/0.0/isocitrate dehydrogenase [NAD] catalytic subunit 5, mitochondrial; K00030 isocitrate dehydrogenase (NAD+) [EC:1.1.1.41]	A0A0A0KF41/0.0/A0A0A0KF41_CUCSA Isocitrate dehydrogenase [NAD] subunit, mitochondrial OS=Cucumis sativus GN=Csa_6G446300 PE=3 SV=1	PTHR11835/2.1E-217/--	biological_process:GO:0006099//tricarboxylic acid cycle;cellular_component:GO:0005739//mitochondrion;molecular_function:GO:0000287//magnesium ion binding;GO:0004449//isocitrate dehydrogenase (NAD+) activity;GO:0051287//NAD binding;
MC01g0533	XP_008449919.1/0/PREDICTED: uncharacterized protein LOC103491648 [Cucumis melo] &gt;XP_016900696.1 PREDICTED: uncharacterized protein LOC103491648 [Cucumis melo]	NA	mdm:103410443/1e-27/probable U3 small nucleolar RNA-associated protein 7; K14768 U3 small nucleolar RNA-associated protein 7	A0A1S3BNS7/0.0/A0A1S3BNS7_CUCME uncharacterized protein LOC103491648 OS=Cucumis melo GN=LOC103491648 PE=4 SV=1	PTHR36353/2.9E-202/--	cellular_component:GO:0016021//integral component of membrane;
MC01g0534	XP_022143895.1/8.76229e-79/uncharacterized protein LOC111013697 [Momordica charantia]	O65695/3e-20/ SAU50_ARATH Auxin-responsive protein SAUR50 OS=Arabidopsis thaliana GN=SAUR50 PE=1 SV=1	mcha:111013697/1e-79/uncharacterized protein LOC111013697; K14488 SAUR family protein	A0A1S4DXL1/1e-73/A0A1S4DXL1_CUCME indole-3-acetic acid-induced protein ARG7 OS=Cucumis melo GN=LOC103491168 PE=4 SV=1	PTHR31374:SF9/2.7E-59/--	NA
MC01g0535	KGN48171.1/2.96215e-27/hypothetical protein Csa_6G446330 [Cucumis sativus]	NA	NA	A0A0A0KK82/1e-26/A0A0A0KK82_CUCSA Uncharacterized protein OS=Cucumis sativus GN=Csa_6G446330 PE=4 SV=1	NA	NA
MC01g0536	XP_022143738.1/0/uncharacterized protein LOC111013581 isoform X2 [Momordica charantia]	Q9FFY9/4e-11/ TRP4_ARATH Telomere repeat-binding protein 4 OS=Arabidopsis thaliana GN=TRP4 PE=1 SV=1	zma:103637987/2e-06/uncharacterized protein LOC103637987; K11111 telomeric repeat-binding factor 2	A0A1S3BKX9/0.0/A0A1S3BKX9_CUCME uncharacterized protein LOC103491166 isoform X1 OS=Cucumis melo GN=LOC103491166 PE=4 SV=1	PTHR21717:SF21/1.2E-53/--	molecular_function:GO:0003677//DNA binding;
MC01g0537	XP_022143775.1/0/putative white-brown complex homolog protein 30 isoform X1 [Momordica charantia]	Q9FF46/0.0/ AB28G_ARATH ABC transporter G family member 28 OS=Arabidopsis thaliana GN=ABCG28 PE=3 SV=1	lja:Lj5g3v0659620.1/0.0/Lj5g3v0659620.1; -; K05681 ATP-binding cassette, subfamily G (WHITE), member 2	A0A0A0KF45/0.0/A0A0A0KF45_CUCSA Uncharacterized protein OS=Cucumis sativus GN=Csa_6G446340 PE=4 SV=1	PS50893/16.22/ATP-binding cassette, ABC transporter-type domain profile.	cellular_component:GO:0016021//integral component of membrane;molecular_function:GO:0005524//ATP binding;GO:0016887//ATPase activity;
MC01g0538	XP_022143777.1/0/probable serine/threonine-protein kinase PBL19 [Momordica charantia]	Q9LFP7/1e-122/ PIX7_ARATH Probable serine/threonine-protein kinase PIX7 OS=Arabidopsis thaliana GN=PIX7 PE=1 SV=1	sind:105174287/0.0/probable serine/threonine-protein kinase PBL19; K04733 interleukin-1 receptor-associated kinase 4 [EC:2.7.11.1]	A0A1S3C5V7/0.0/A0A1S3C5V7_CUCME probable receptor-like protein kinase At5g47070 OS=Cucumis melo GN=LOC103497267 PE=4 SV=1	PTHR27001/1.2E-236/--	molecular_function:GO:0005524//ATP binding;GO:0004672//protein kinase activity;
MC01g0539	XP_022143971.1/0/RNA polymerase sigma factor sigF, chloroplastic [Momordica charantia]	Q54P70/5e-23/ Y4757_DICDI OTU domain-containing protein DDB_G0284757 OS=Dictyostelium discoideum GN=DDB_G0284757 PE=4 SV=2	ota:OT_ostta03g04650/6e-51/Ovarian tumour, otubain; K12655 OTU domain-containing protein 5 [EC:3.4.19.12]	A0A1S4E3S8/0.0/A0A1S4E3S8_CUCME RNA polymerase sigma factor sigF, chloroplastic isoform X1 OS=Cucumis melo GN=LOC103500810 PE=4 SV=1	PTHR12419/2.8E-120/--	biological_process:GO:0006352//DNA-templated transcription, initiation;molecular_function:GO:0003677//DNA binding;GO:0003700//sequence-specific DNA binding transcription factor activity;GO:0016987//sigma factor activity;
MC01g0540	XP_022143970.1/2.21103e-147/transcription factor TCP11 [Momordica charantia]	Q9SJK7/4e-44/ TCP11_ARATH Transcription factor TCP11 OS=Arabidopsis thaliana GN=TCP11 PE=1 SV=1	boe:106336081/1e-33/transcription factor TCP21-like; K16221 transcription factor TCP21 (protein CCA1 HIKING EXPEDITION)	A0A1S3CGZ3/2e-98/A0A1S3CGZ3_CUCME uncharacterized protein LOC103500811 OS=Cucumis melo GN=LOC103500811 PE=4 SV=1	PTHR31072:SF25/4.4E-68/--	biological_process:GO:0006355//regulation of transcription, DNA-templated;GO:0006351//transcription, DNA-templated;cellular_component:GO:0005634//nucleus;molecular_function:GO:0003677//DNA binding;
MC01g0541	XP_022143971.1/0/RNA polymerase sigma factor sigF, chloroplastic [Momordica charantia]	Q9LD95/0.0/ SIGF_ARATH RNA polymerase sigma factor sigF, chloroplastic OS=Arabidopsis thaliana GN=SIGF PE=1 SV=1	bvg:104899997/5e-77/RNA polymerase sigma factor sigB; K03086 RNA polymerase primary sigma factor	A0A1S4E4I4/0.0/A0A1S4E4I4_CUCME RNA polymerase sigma factor sigF, chloroplastic isoform X2 OS=Cucumis melo GN=LOC103500810 PE=4 SV=1	PF04545/2.0E-17/Sigma-70, region 4	biological_process:GO:0006352//DNA-templated transcription, initiation;molecular_function:GO:0003677//DNA binding;GO:0003700//sequence-specific DNA binding transcription factor activity;GO:0016987//sigma factor activity;
MC01g0542	XP_010653604.1/8.48663e-22/PREDICTED: uncharacterized protein LOC104880065 [Vitis vinifera] &gt;CBI32764.3 unnamed protein product, partial [Vitis vinifera]	NA	NA	D7TQP4/3e-21/D7TQP4_VITVI Uncharacterized protein OS=Vitis vinifera GN=VIT_08s0040g01490 PE=4 SV=1	PTHR33102/4.8E-19/--	NA
MC01g0543	XP_022143735.1/0/cell division cycle protein 48 homolog [Momordica charantia]	P54774/0.0/ CDC48_SOYBN Cell division cycle protein 48 homolog OS=Glycine max GN=CDC48 PE=2 SV=1	mcha:111013579/0.0/cell division cycle protein 48 homolog; K13525 transitional endoplasmic reticulum ATPase	I1JPP3/0.0/I1JPP3_SOYBN Uncharacterized protein OS=Glycine max GN=LOC100791603 PE=4 SV=1	SM01073/2.4E-32/Cell division protein 48 (CDC48) N-terminal domain	molecular_function:GO:0016787//hydrolase activity;GO:0005524//ATP binding;GO:0008568//microtubule-severing ATPase activity;
MC01g0544	YP_003587230.1/2.80771e-42/ribosomal protein S19 [Citrullus lanatus] &gt;ACV96650.1 ribosomal protein S19 (mitochondrion) [Citrullus lanatus]	P27527/1e-37/ RT19_PETHY Ribosomal protein S19, mitochondrial OS=Petunia hybrida GN=RPS19 PE=2 SV=2	nsy:27214852/2e-39/rps19, A4U62_gp22; ribosomal protein S19; K02965 small subunit ribosomal protein S19	D5I3A0/1e-41/D5I3A0_CITLA Ribosomal protein S19 OS=Citrullus lanatus GN=rps19-1 PE=3 SV=1	PF00203/1.4E-17/Ribosomal protein S19	biological_process:GO:0006412//translation;cellular_component:GO:0005840//ribosome;GO:0005739//mitochondrion;GO:0015935//small ribosomal subunit;molecular_function:GO:0003723//RNA binding;GO:0003735//structural constituent of ribosome;
MC01g0545	XP_022143863.1/0/transcription initiation factor TFIID subunit 8 [Momordica charantia]	Q9SYZ9/6e-89/ TAF8_ARATH Transcription initiation factor TFIID subunit 8 OS=Arabidopsis thaliana GN=TAF8 PE=1 SV=1	mcha:111013675/0.0/transcription initiation factor TFIID subunit 8; K14649 transcription initiation factor TFIID subunit 8	A0A0A0KF51/0.0/A0A0A0KF51_CUCSA Uncharacterized protein OS=Cucumis sativus GN=Csa_6G446430 PE=4 SV=1	PF07524/1.1E-17/Bromodomain associated	molecular_function:GO:0003743//translation initiation factor activity;GO:0046982//protein heterodimerization activity;
MC01g0546	XP_022143943.1/7.9915e-172/thylakoid lumenal 15.0 kDa protein 2, chloroplastic [Momordica charantia]	Q9LVV5/3e-109/ TL15B_ARATH Thylakoid lumenal 15.0 kDa protein 2, chloroplastic OS=Arabidopsis thaliana GN=At5g52970 PE=1 SV=2	NA	A0A0A0KH91/3e-128/A0A0A0KH91_CUCSA Uncharacterized protein OS=Cucumis sativus GN=Csa_6G446440 PE=4 SV=1	PTHR35514/3.0E-110/--	NA
MC01g0547	KGN48185.1/2.14547e-56/hypothetical protein Csa_6G446450 [Cucumis sativus]	Q9LTV3/7e-13/ SAU72_ARATH Auxin-responsive protein SAUR72 OS=Arabidopsis thaliana GN=SAUR72 PE=2 SV=1	mdm:103450013/4e-38/uncharacterized LOC103450013; K14488 SAUR family protein	A0A0A0KEQ9/9e-56/A0A0A0KEQ9_CUCSA Uncharacterized protein OS=Cucumis sativus GN=Csa_6G446450 PE=4 SV=1	PTHR31374:SF17/1.1E-37/--	NA
MC01g0548	XP_022143828.1/7.43889e-146/uncharacterized protein LOC111013645 [Momordica charantia]	Q6DE05/5e-08/ ACYP1_XENLA Acylphosphatase-1 OS=Xenopus laevis GN=acyp1 PE=3 SV=1	mcha:111013645/1e-146/uncharacterized protein LOC111013645; K01512 acylphosphatase [EC:3.6.1.7]	A0A0A0KK97/7e-91/A0A0A0KK97_CUCSA Acylphosphatase OS=Cucumis sativus GN=Csa_6G446460 PE=3 SV=1	PF00708/3.7E-21/Acylphosphatase	molecular_function:GO:0003998//acylphosphatase activity;
MC01g0549	XP_022143698.1/0/heavy metal-associated isoprenylated plant protein 3-like [Momordica charantia]	Q9LZF1/4e-55/ HIP6_ARATH Heavy metal-associated isoprenylated plant protein 6 OS=Arabidopsis thaliana GN=HIPP06 PE=1 SV=1	han:110894365/4e-15/receptor-like protein kinase HERK 1; K04733 interleukin-1 receptor-associated kinase 4 [EC:2.7.11.1]	A0A1S3CIJ2/6e-133/A0A1S3CIJ2_CUCME heavy metal-associated isoprenylated plant protein 3-like isoform X2 OS=Cucumis melo GN=LOC103500821 PE=4 SV=1	PTHR22814/5.3E-98/--	biological_process:GO:0030001//metal ion transport;molecular_function:GO:0046872//metal ion binding;
MC01g0550	XP_022143842.1/0/histidine--tRNA ligase, chloroplastic/mitochondrial isoform X2 [Momordica charantia]	O82413/0.0/ SYHM_ARATH Histidine--tRNA ligase, chloroplastic/mitochondrial OS=Arabidopsis thaliana GN=At3g46100 PE=2 SV=1	mcha:111013661/0.0/histidine--tRNA ligase, chloroplastic/mitochondrial isoform X1; K01892 histidyl-tRNA synthetase [EC:6.1.1.21]	A0A1S3CHK2/0.0/A0A1S3CHK2_CUCME histidine--tRNA ligase, chloroplastic/mitochondrial OS=Cucumis melo GN=LOC103500830 PE=3 SV=1	PF13393/1.7E-46/Histidyl-tRNA synthetase	biological_process:GO:0006427//histidyl-tRNA aminoacylation;cellular_component:GO:0005737//cytoplasm;molecular_function:GO:0004821//histidine-tRNA ligase activity;GO:0005524//ATP binding;
MC01g0551	XP_022143723.1/6.10133e-82/zinc finger protein 593 [Momordica charantia]	B0BLT0/1e-17/ ZN593_XENTR Zinc finger protein 593 OS=Xenopus tropicalis GN=znf593 PE=2 SV=1	mcha:111013565/9e-83/zinc finger protein 593; K14821 bud site selection protein 20	A0A1S3CH13/3e-78/A0A1S3CH13_CUCME zinc finger protein 593 OS=Cucumis melo GN=LOC103500829 PE=4 SV=1	PF12171/2.7E-9/Zinc-finger double-stranded RNA-binding	molecular_function:GO:0008270//zinc ion binding;GO:0003676//nucleic acid binding;
MC01g0552	XP_022143880.1/0/transcription factor RAX2-like [Momordica charantia]	Q9FKL2/8e-67/ MYB36_ARATH Transcription factor MYB36 OS=Arabidopsis thaliana GN=MYB36 PE=1 SV=1	mcha:111013686/0.0/transcription factor RAX2-like; K09422 transcription factor MYB, plant	U5GA63/2e-82/U5GA63_POPTR Uncharacterized protein OS=Populus trichocarpa GN=POPTR_0006s12530g PE=4 SV=1	PF00249/7.9E-14/Myb-like DNA-binding domain	biological_process:GO:0030154//cell differentiation;GO:0006357//regulation of transcription from RNA polymerase II promoter;cellular_component:GO:0005634//nucleus;molecular_function:GO:0000981//sequence-specific DNA binding RNA polymerase II transcription factor activity;GO:0003677//DNA binding;GO:0044212//transcription regulatory region DNA binding;GO:0043565//sequence-specific DNA binding;GO:00…
MC01g0553	XP_022143790.1/0/uncharacterized protein LOC111013623 isoform X1 [Momordica charantia]	Q94AX2/1e-13/ PTST_ARATH Protein PTST, chloroplastic OS=Arabidopsis thaliana GN=PTST PE=1 SV=1	NA	A0A0A0KF60/0.0/A0A0A0KF60_CUCSA Uncharacterized protein OS=Cucumis sativus GN=Csa_6G446530 PE=4 SV=1	PTHR10343/1.4E-85/--	NA
MC01g0554	XP_022143716.1/0/uncharacterized protein LOC111013557 [Momordica charantia] &gt;XP_022143717.1 uncharacterized protein LOC111013557 [Momordica charantia]	NA	NA	A0A1S3CHJ9/2e-138/A0A1S3CHJ9_CUCME uncharacterized protein LOC103500827 OS=Cucumis melo GN=LOC103500827 PE=4 SV=1	PF13301/1.3E-16/Protein of unknown function (DUF4079)	biological_process:GO:0022904//respiratory electron transport chain;cellular_component:GO:0016021//integral component of membrane;
MC01g0555	XP_022143883.1/0/S-adenosylmethionine synthase 3 [Momordica charantia]	Q6SYB9/0.0/ METK2_TOBAC S-adenosylmethionine synthase 2 OS=Nicotiana tabacum GN=SAMS2 PE=2 SV=1	mcha:111013690/0.0/S-adenosylmethionine synthase 3; K00789 S-adenosylmethionine synthetase [EC:2.5.1.6]	A0A1S3CH07/0.0/A0A1S3CH07_CUCME S-adenosylmethionine synthase OS=Cucumis melo GN=LOC103500826 PE=3 SV=1	PF00438/2.1E-42/S-adenosylmethionine synthetase, N-terminal domain	biological_process:GO:0006730//one-carbon metabolic process;GO:0006556//S-adenosylmethionine biosynthetic process;molecular_function:GO:0046872//metal ion binding;GO:0005524//ATP binding;GO:0004478//methionine adenosyltransferase activity;
MC01g0556	XP_022143754.1/0/E3 ubiquitin-protein ligase RFWD3 isoform X1 [Momordica charantia]	Q8CIK8/6e-32/ RFWD3_MOUSE E3 ubiquitin-protein ligase RFWD3 OS=Mus musculus GN=Rfwd3 PE=2 SV=1	mcha:111013594/0.0/E3 ubiquitin-protein ligase RFWD3 isoform X1; K15691 E3 ubiquitin-protein ligase RFWD3 [EC:2.3.2.27]	A0A1S3CH35/0.0/A0A1S3CH35_CUCME E3 ubiquitin-protein ligase RFWD3 OS=Cucumis melo GN=LOC103500825 PE=4 SV=1	PTHR16047:SF7/1.1E-166/--	molecular_function:GO:0016874//ligase activity;
MC01g0557	XP_022143987.1/0/ACT domain-containing protein ACR10-like [Momordica charantia] &gt;XP_022143988.1 ACT domain-containing protein ACR10-like [Momordica charantia]	Q9SJM1/0.0/ ACR10_ARATH ACT domain-containing protein ACR10 OS=Arabidopsis thaliana GN=ACR10 PE=2 SV=1	NA	A0A1S2Z6H7/0.0/A0A1S2Z6H7_CICAR ACT domain-containing protein ACR10-like OS=Cicer arietinum GN=LOC101492421 PE=4 SV=1	PTHR31096/2.4E-262/--	NA
MC01g0558	XP_022143953.1/1.22956e-93/dual specificity phosphatase Cdc25 [Momordica charantia]	Q8GY31/9e-74/ CDC25_ARATH Dual specificity phosphatase Cdc25 OS=Arabidopsis thaliana GN=CDC25 PE=1 SV=1	mcha:111013739/2e-94/dual specificity phosphatase Cdc25; K18065 Cdc25 family phosphatase [EC:3.1.3.48 1.20.4.-]	A0A1S3CH50/5e-86/A0A1S3CH50_CUCME dual specificity phosphatase Cdc25 OS=Cucumis melo GN=LOC103500835 PE=4 SV=1	PS50206/16.122/Rhodanese domain profile.	NA
MC01g0559	XP_022135035.1/6.7076e-11/tetraspanin-8-like [Momordica charantia]	NA	NA	A0A1S3B8W0/3e-09/A0A1S3B8W0_CUCME tetraspanin-8-like OS=Cucumis melo GN=LOC103487314 PE=3 SV=1	NA	cellular_component:GO:0016021//integral component of membrane;
MC01g0560	XP_022143746.1/0/protein NUCLEAR FUSION DEFECTIVE 4-like [Momordica charantia]	F4I9E1/1e-31/ NFD4_ARATH Protein NUCLEAR FUSION DEFECTIVE 4 OS=Arabidopsis thaliana GN=NFD4 PE=3 SV=1	aly:ARALYDRAFT_321151/3e-105/hypothetical protein; K14794 ribosomal RNA-processing protein 12	A0A1S3CH39/0.0/A0A1S3CH39_CUCME uncharacterized protein LOC103500834 OS=Cucumis melo GN=LOC103500834 PE=4 SV=1	PF06813/9.8E-92/Nodulin-like	cellular_component:GO:0016021//integral component of membrane;
MC01g0561	XP_022143932.1/0/serine/threonine protein phosphatase 2A 57 kDa regulatory subunit B&apos; beta isoform [Momordica charantia]	O04376/0.0/ 2A5B_ARATH Serine/threonine protein phosphatase 2A 57 kDa regulatory subunit B' beta isoform OS=Arabidopsis thaliana GN=B'BETA PE=1 SV=1	mcha:111013725/0.0/serine/threonine protein phosphatase 2A 57 kDa regulatory subunit B' beta isoform; K11584 serine/threonine-protein phosphatase 2A regulatory subunit B'	A0A0A0KF65/0.0/A0A0A0KF65_CUCSA Uncharacterized protein OS=Cucumis sativus GN=Csa_6G447070 PE=4 SV=1	PTHR10257/0.0/--	biological_process:GO:0007165//signal transduction;cellular_component:GO:0000159//protein phosphatase type 2A complex;molecular_function:GO:0019888//protein phosphatase regulator activity;
MC01g0562	XP_004143279.1/0/PREDICTED: probable pectate lyase 12 [Cucumis sativus] &gt;KGN48197.1 hypothetical protein Csa_6G447060 [Cucumis sativus]	Q9SCP2/0.0/ PLY12_ARATH Probable pectate lyase 12 OS=Arabidopsis thaliana GN=At3g53190 PE=2 SV=2	csv:101203012/0.0/probable pectate lyase 12; K01728 pectate lyase [EC:4.2.2.2]	A0A0A0KIG0/0.0/A0A0A0KIG0_CUCSA Pectate lyase OS=Cucumis sativus GN=Csa_6G447060 PE=3 SV=1	PTHR31683/0.0/--	biological_process:GO:0045490//pectin catabolic process;cellular_component:GO:0016021//integral component of membrane;molecular_function:GO:0046872//metal ion binding;GO:0030570//pectate lyase activity;
MC01g0563	XP_022143912.1/0/alpha carbonic anhydrase 7-like [Momordica charantia]	Q8L817/2e-100/ ATCA7_ARATH Alpha carbonic anhydrase 7 OS=Arabidopsis thaliana GN=ACA7 PE=2 SV=1	mcha:111013713/0.0/alpha carbonic anhydrase 7-like; K01674 carbonic anhydrase [EC:4.2.1.1]	A0A0A0KKA6/5e-176/A0A0A0KKA6_CUCSA Uncharacterized protein OS=Cucumis sativus GN=Csa_6G446560 PE=4 SV=1	PS51144/44.621/Alpha-carbonic anhydrases profile.	biological_process:GO:0006730//one-carbon metabolic process;molecular_function:GO:0008270//zinc ion binding;GO:0004089//carbonate dehydratase activity;
MC01g0564	XP_022143911.1/0/alpha carbonic anhydrase 7-like [Momordica charantia]	Q8L817/1e-92/ ATCA7_ARATH Alpha carbonic anhydrase 7 OS=Arabidopsis thaliana GN=ACA7 PE=2 SV=1	mcha:111013712/0.0/alpha carbonic anhydrase 7-like; K01674 carbonic anhydrase [EC:4.2.1.1]	A0A0A0KKA6/1e-137/A0A0A0KKA6_CUCSA Uncharacterized protein OS=Cucumis sativus GN=Csa_6G446560 PE=4 SV=1	PTHR18952:SF100/1.6E-140/--	biological_process:GO:0006730//one-carbon metabolic process;molecular_function:GO:0008270//zinc ion binding;GO:0004089//carbonate dehydratase activity;
MC01g0565	XP_022143845.1/2.80547e-176/alpha carbonic anhydrase 7-like [Momordica charantia]	Q8L817/4e-91/ ATCA7_ARATH Alpha carbonic anhydrase 7 OS=Arabidopsis thaliana GN=ACA7 PE=2 SV=1	mcha:111013663/4e-177/alpha carbonic anhydrase 7-like; K01674 carbonic anhydrase [EC:4.2.1.1]	A0A0A0KKA6/9e-129/A0A0A0KKA6_CUCSA Uncharacterized protein OS=Cucumis sativus GN=Csa_6G446560 PE=4 SV=1	PTHR18952:SF100/4.7E-130/--	biological_process:GO:0006730//one-carbon metabolic process;molecular_function:GO:0008270//zinc ion binding;GO:0004089//carbonate dehydratase activity;
MC01g0566	XP_022143702.1/0/E3 ubiquitin-protein ligase RZFP34-like isoform X3 [Momordica charantia]	Q9FFB6/9e-138/ ZFP34_ARATH E3 ubiquitin-protein ligase RZFP34 OS=Arabidopsis thaliana GN=RZPF34 PE=1 SV=1	mcha:111013545/0.0/E3 ubiquitin-protein ligase RZFP34-like isoform X1; K10144 RING finger and CHY zinc finger domain-containing protein 1 [EC:2.3.2.27]	A0A0A0KIG3/0.0/A0A0A0KIG3_CUCSA Uncharacterized protein OS=Cucumis sativus GN=Csa_6G448100 PE=4 SV=1	PS50089/12.194/Zinc finger RING-type profile.	molecular_function:GO:0008270//zinc ion binding;GO:0016874//ligase activity;
MC01g0567	XP_022143913.1/9.17389e-177/alpha carbonic anhydrase 7-like [Momordica charantia]	Q8L817/7e-91/ ATCA7_ARATH Alpha carbonic anhydrase 7 OS=Arabidopsis thaliana GN=ACA7 PE=2 SV=1	mcha:111013714/1e-177/alpha carbonic anhydrase 7-like; K01674 carbonic anhydrase [EC:4.2.1.1]	A0A0A0KKA6/8e-128/A0A0A0KKA6_CUCSA Uncharacterized protein OS=Cucumis sativus GN=Csa_6G446560 PE=4 SV=1	SM01057/8.7E-61/Eukaryotic-type carbonic anhydrase	biological_process:GO:0006730//one-carbon metabolic process;molecular_function:GO:0008270//zinc ion binding;GO:0004089//carbonate dehydratase activity;
MC01g0568	XP_022147778.1/1.75615e-99/amino acid transporter AVT1A-like isoform X1 [Momordica charantia] &gt;XP_022147779.1 amino acid transporter AVT1A-like isoform X2 [Momordica charantia]	O80668/7e-69/ AVT1A_ARATH Amino acid transporter AVT1A OS=Arabidopsis thaliana GN=AVT1A PE=2 SV=2	mcha:111016632/3e-100/amino acid transporter AVT1A-like isoform X1; K15015 solute carrier family 32 (vesicular inhibitory amino acid transporter)	A0A0A0LHF0/9e-91/A0A0A0LHF0_CUCSA Uncharacterized protein OS=Cucumis sativus GN=Csa_3G820520 PE=4 SV=1	PF01490/9.3E-7/Transmembrane amino acid transporter protein	cellular_component:GO:0016021//integral component of membrane;
MC01g0569	XP_011652187.1/1.99891e-10/PREDICTED: vacuolar amino acid transporter 1 isoform X1 [Cucumis sativus] &gt;XP_011652188.1 PREDICTED: vacuolar amino acid transporter 1 isoform X2 [Cucumis sativus]	NA	csv:101219387/3e-11/vacuolar amino acid transporter 1; K15015 solute carrier family 32 (vesicular inhibitory amino acid transporter)	A0A0A0LHF0/9e-10/A0A0A0LHF0_CUCSA Uncharacterized protein OS=Cucumis sativus GN=Csa_3G820520 PE=4 SV=1	NA	NA
MC01g0570	XP_004143284.1/6.79064e-168/PREDICTED: aquaporin TIP1-1 [Cucumis sativus] &gt;KGN48203.1 hypothetical protein Csa_6G448110 [Cucumis sativus]	P25818/7e-146/ TIP11_ARATH Aquaporin TIP1-1 OS=Arabidopsis thaliana GN=TIP1-1 PE=1 SV=1	csv:101204225/1e-168/aquaporin TIP1-1; K09873 aquaporin TIP	A0A0A0KF67/3e-167/A0A0A0KF67_CUCSA Uncharacterized protein OS=Cucumis sativus GN=Csa_6G448110 PE=3 SV=1	PS00221/-/MIP family signature.	cellular_component:GO:0016021//integral component of membrane;molecular_function:GO:0005215//transporter activity;
MC01g0571	XP_022143972.1/2.68319e-153/ras-related protein RABC2a-like [Momordica charantia]	O49841/2e-121/ RAC2A_ARATH Ras-related protein RABC2a OS=Arabidopsis thaliana GN=RABC2A PE=1 SV=1	mcha:111013757/4e-154/ras-related protein RABC2a-like; K07910 Ras-related protein Rab-18	A0A0A0KAL0/5e-135/A0A0A0KAL0_CUCSA Uncharacterized protein OS=Cucumis sativus GN=Csa_6G016920 PE=4 SV=1	SM00175/7.8E-91/Rab subfamily of small GTPases	molecular_function:GO:0005525//GTP binding;GO:0003924//GTPase activity;
MC01g0572	NA	NA	NA	NA	NA	NA
MC01g0573	XP_022143778.1/0/protein fluG [Momordica charantia]	P38094/7e-122/ FLUG_EMENI Protein fluG OS=Emericella nidulans (strain FGSC A4 / ATCC 38163 / CBS 112.46 / NRRL 194 / M139) GN=fluG PE=1 SV=1	csv:101204471/0.0/type-1 glutamine synthetase 1-like; K01915 glutamine synthetase [EC:6.3.1.2]	A0A1S3CH44/0.0/A0A1S3CH44_CUCME protein fluG isoform X1 OS=Cucumis melo GN=LOC103500840 PE=3 SV=1	PF00120/2.6E-90/Glutamine synthetase, catalytic domain	biological_process:GO:0006542//glutamine biosynthetic process;molecular_function:GO:0016787//hydrolase activity;GO:0004356//glutamate-ammonia ligase activity;
MC01g0574	XP_022143779.1/0/expansin-A9-like [Momordica charantia]	Q9FSG7/9e-101/ TP1A_MALDO Thaumatin-like protein 1a OS=Malus domestica GN=TL1 PE=1 SV=1	tcc:18598065/5e-123/expansin-A9; K20628 expansin	A0A0A0KIG7/9e-144/A0A0A0KIG7_CUCSA Uncharacterized protein OS=Cucumis sativus GN=Csa_6G448160 PE=4 SV=1	SM00837/7.7E-49/Rare lipoprotein A (RlpA)-like double-psi beta-barrel	biological_process:GO:0009664//plant-type cell wall organization;cellular_component:GO:0016020//membrane;GO:0005618//cell wall;GO:0005576//extracellular region;
MC01g0575	XP_022143720.1/2.11134e-88/probable histone H2B.3 [Momordica charantia]	P93354/1e-73/ H2B_TOBAC Histone H2B OS=Nicotiana tabacum GN=HIS2B PE=2 SV=3	mcha:111013560/3e-89/probable histone H2B.3; K11252 histone H2B	A0A218S6P3/1e-76/A0A218S6P3_MANES Uncharacterized protein OS=Manihot esculenta GN=MANES_11G152700 PE=4 SV=1	PR00621/8.1E-49/Histone H2B signature	cellular_component:GO:0005634//nucleus;GO:0000786//nucleosome;molecular_function:GO:0003677//DNA binding;GO:0046982//protein heterodimerization activity;
MC01g0576	XP_022143882.1/0/protein SHOOT GRAVITROPISM 6 [Momordica charantia]	F4IP13/0.0/ SHGR6_ARATH Protein SHOOT GRAVITROPISM 6 OS=Arabidopsis thaliana GN=SGR6 PE=2 SV=1	aip:107630757/9e-47/protein SHOOT GRAVITROPISM 6-like isoform X1; K02953 small subunit ribosomal protein S13e	A0A1S3CH33/0.0/A0A1S3CH33_CUCME protein SHOOT GRAVITROPISM 6 OS=Cucumis melo GN=LOC103500847 PE=4 SV=1	PTHR23120/0.0/--	NA
MC01g0577	KRH67786.1/0/hypothetical protein GLYMA_03G187500 [Glycine max]	Q9ZQ99/5e-175/ U73C1_ARATH UDP-glycosyltransferase 73C1 OS=Arabidopsis thaliana GN=UGT73C1 PE=2 SV=1	hbr:110662665/0.0/UDP-glycosyltransferase 73C1-like isoform X1; K13496 UDP-glucosyl transferase 73C [EC:2.4.1.-]	I1JPT2/0.0/I1JPT2_SOYBN Glycosyltransferase OS=Glycine max GN=LOC100782035 PE=3 SV=1	PTHR11926/1.1E-233/--	biological_process:GO:0008152//metabolic process;molecular_function:GO:0016758//transferase activity, transferring hexosyl groups;
MC01g0578	XP_022143783.1/0/signal recognition particle subunit SRP72-like [Momordica charantia]	P33731/1e-89/ SRP72_CANLF Signal recognition particle subunit SRP72 OS=Canis lupus familiaris GN=SRP72 PE=1 SV=3	mcha:111013616/0.0/signal recognition particle subunit SRP72-like; K03108 signal recognition particle subunit SRP72	A0A1S3BEX5/0.0/A0A1S3BEX5_CUCME Signal recognition particle subunit SRP72 OS=Cucumis melo GN=LOC103488920 PE=3 SV=1	PF17004/4.6E-15/Putative TPR-like repeat	biological_process:GO:0006614//SRP-dependent cotranslational protein targeting to membrane;GO:0006616//SRP-dependent cotranslational protein targeting to membrane, translocation;cellular_component:GO:0005786//signal recognition particle, endoplasmic reticulum targeting;molecular_function:GO:0008312//7S RNA binding;
MC01g0579	XP_022143976.1/0/UDP-glycosyltransferase 73C5-like isoform X1 [Momordica charantia]	Q9ZQ94/0.0/ U73C5_ARATH UDP-glycosyltransferase 73C5 OS=Arabidopsis thaliana GN=UGT73C5 PE=2 SV=1	mcha:111013763/0.0/UDP-glycosyltransferase 73C5-like isoform X1; K13496 UDP-glucosyl transferase 73C [EC:2.4.1.-]	M5VPG6/0.0/M5VPG6_PRUPE Glycosyltransferase OS=Prunus persica GN=PRUPE_ppa004786mg PE=3 SV=1	PS00375/-/UDP-glycosyltransferases signature.	NA
MC01g0580	XP_010098834.1/0/UDP-glycosyltransferase 73C3 [Morus notabilis] &gt;EXB75922.1 UDP-glycosyltransferase 73C3 [Morus notabilis]	Q9ZQ94/2e-166/ U73C5_ARATH UDP-glycosyltransferase 73C5 OS=Arabidopsis thaliana GN=UGT73C5 PE=2 SV=1	pmum:103339793/0.0/UDP-glycosyltransferase 73C1-like; K13496 UDP-glucosyl transferase 73C [EC:2.4.1.-]	W9R8B5/0.0/W9R8B5_9ROSA Glycosyltransferase OS=Morus notabilis GN=L484_022599 PE=3 SV=1	PTHR11926:SF248/1.9E-202/--	biological_process:GO:0008152//metabolic process;molecular_function:GO:0016758//transferase activity, transferring hexosyl groups;
MC01g0581	AEM43002.1/0/UDP-glucosyltransferase [Siraitia grosvenorii]	Q9ZQ94/8e-141/ U73C5_ARATH UDP-glycosyltransferase 73C5 OS=Arabidopsis thaliana GN=UGT73C5 PE=2 SV=1	zju:107432013/4e-148/UDP-glycosyltransferase 73C6-like; K13496 UDP-glucosyl transferase 73C [EC:2.4.1.-]	K7NC03/0.0/K7NC03_SIRGR Glycosyltransferase OS=Siraitia grosvenorii GN=UDPG4 PE=2 SV=1	PTHR11926/6.9E-185/--	biological_process:GO:0008152//metabolic process;cellular_component:GO:0043231//intracellular membrane-bounded organelle;molecular_function:GO:0080043//quercetin 3-O-glucosyltransferase activity;GO:0080044//quercetin 7-O-glucosyltransferase activity;GO:0016758//transferase activity, transferring hexosyl groups;
MC01g0582	XP_022143844.1/0/UDP-glycosyltransferase 73D1-like [Momordica charantia]	Q9SCP6/0.0/ U73D1_ARATH UDP-glycosyltransferase 73D1 OS=Arabidopsis thaliana GN=UGT73D1 PE=3 SV=1	nnu:104587322/0.0/UDP-glycosyltransferase 73C1-like; K13496 UDP-glucosyl transferase 73C [EC:2.4.1.-]	A0A1S3CHM2/0.0/A0A1S3CHM2_CUCME Glycosyltransferase OS=Cucumis melo GN=LOC103500848 PE=3 SV=1	PTHR11926:SF248/5.6E-239/--	biological_process:GO:0008152//metabolic process;molecular_function:GO:0016758//transferase activity, transferring hexosyl groups;
MC01g0583	XP_022143726.1/0/uncharacterized protein LOC111013567 [Momordica charantia]	NA	mus:103998497/3e-91/uncharacterized protein LOC103998497; K02885 large subunit ribosomal protein L19e	A0A0A0KIT1/0.0/A0A0A0KIT1_CUCSA Uncharacterized protein OS=Cucumis sativus GN=Csa_6G454450 PE=4 SV=1	PF04072/1.6E-20/Leucine carboxyl methyltransferase	molecular_function:GO:0008168//methyltransferase activity;
MC01g0584	XP_022143881.1/0/carotene epsilon-monooxygenase, chloroplastic [Momordica charantia]	Q6TBX7/0.0/ LUT1_ARATH Carotene epsilon-monooxygenase, chloroplastic OS=Arabidopsis thaliana GN=CYP97C1 PE=1 SV=1	mcha:111013687/0.0/carotene epsilon-monooxygenase, chloroplastic; K09837 carotene epsilon-monooxygenase [EC:1.14.99.45]	A0A1S3CIN0/0.0/A0A1S3CIN0_CUCME carotene epsilon-monooxygenase, chloroplastic OS=Cucumis melo GN=LOC103500849 PE=3 SV=1	PTHR24291/0.0/--	molecular_function:GO:0016705//oxidoreductase activity, acting on paired donors, with incorporation or reduction of molecular oxygen;GO:0020037//heme binding;GO:0005506//iron ion binding;GO:0004497//monooxygenase activity;
MC01g0585	XP_022143952.1/0/aspartic proteinase-like protein 2 [Momordica charantia]	Q9S9K4/6e-85/ ASPL2_ARATH Aspartic proteinase-like protein 2 OS=Arabidopsis thaliana GN=At1g65240 PE=1 SV=2	gra:105799124/0.0/aspartic proteinase-like protein 2; K00924 kinase [EC:2.7.1.-]	A0A0A0KF78/0.0/A0A0A0KF78_CUCSA Uncharacterized protein OS=Cucumis sativus GN=Csa_6G448710 PE=3 SV=1	PF14541/1.4E-23/Xylanase inhibitor C-terminal	cellular_component:GO:0016021//integral component of membrane;molecular_function:GO:0004190//aspartic-type endopeptidase activity;
MC01g0586	XP_022143708.1/0/threonine dehydratase biosynthetic, chloroplastic-like [Momordica charantia]	Q9ZSS6/0.0/ THD1_ARATH Threonine dehydratase biosynthetic, chloroplastic OS=Arabidopsis thaliana GN=OMR1 PE=1 SV=1	mcha:111013550/0.0/threonine dehydratase biosynthetic, chloroplastic-like; K01754 threonine dehydratase [EC:4.3.1.19]	A0A1S3CH38/0.0/A0A1S3CH38_CUCME Threonine dehydratase OS=Cucumis melo GN=LOC103500853 PE=3 SV=1	PS51672/10.589/ACT-like domain profile.	biological_process:GO:0009097//isoleucine biosynthetic process;molecular_function:GO:0030170//pyridoxal phosphate binding;GO:0004794//L-threonine ammonia-lyase activity;
MC01g0587	XP_022143973.1/0/threonine dehydratase biosynthetic, chloroplastic [Momordica charantia]	Q9ZSS6/0.0/ THD1_ARATH Threonine dehydratase biosynthetic, chloroplastic OS=Arabidopsis thaliana GN=OMR1 PE=1 SV=1	mcha:111013758/0.0/threonine dehydratase biosynthetic, chloroplastic; K01754 threonine dehydratase [EC:4.3.1.19]	A0A1S3CHM7/0.0/A0A1S3CHM7_CUCME Threonine dehydratase OS=Cucumis melo GN=LOC103500854 PE=3 SV=1	PS51672/16.038/ACT-like domain profile.	biological_process:GO:0009097//isoleucine biosynthetic process;molecular_function:GO:0030170//pyridoxal phosphate binding;GO:0004794//L-threonine ammonia-lyase activity;
MC01g0588	XP_022143974.1/0/GDSL esterase/lipase At5g03810-like [Momordica charantia]	Q9FFN0/5e-175/ GDL72_ARATH GDSL esterase/lipase At5g03810 OS=Arabidopsis thaliana GN=At5g03810 PE=3 SV=1	ats:109773794/4e-67/uncharacterized protein LOC109773794; K14209 solute carrier family 36 (proton-coupled amino acid transporter)	A0A1S4E3S2/0.0/A0A1S4E3S2_CUCME GDSL esterase/lipase At5g03820 OS=Cucumis melo GN=LOC103500856 PE=3 SV=1	PTHR22835/1.2E-231/--	molecular_function:GO:0016788//hydrolase activity, acting on ester bonds;
MC01g0589	XP_022143801.1/0/beta-galactosidase 15-like [Momordica charantia]	Q9SCV5/0.0/ BGAL7_ARATH Beta-galactosidase 7 OS=Arabidopsis thaliana GN=BGAL7 PE=2 SV=2	brp:103872148/0.0/beta-galactosidase 2; K12309 beta-galactosidase [EC:3.2.1.23]	A0A1S3AYN3/0.0/A0A1S3AYN3_CUCME Beta-galactosidase OS=Cucumis melo GN=LOC103484185 PE=3 SV=1	PR00742/5.8E-76/Glycosyl hydrolase family 35 signature	biological_process:GO:0005975//carbohydrate metabolic process;molecular_function:GO:0030246//carbohydrate binding;GO:0004565//beta-galactosidase activity;
MC01g0590	XP_022143798.1/0/pentatricopeptide repeat-containing protein At5g03800 isoform X1 [Momordica charantia] &gt;XP_022143799.1 pentatricopeptide repeat-containing protein At5g03800 isoform X2 [Momordica charantia]	Q9FFN1/0.0/ PP363_ARATH Pentatricopeptide repeat-containing protein At5g03800 OS=Arabidopsis thaliana GN=EMB175 PE=2 SV=1	sind:105165964/8e-140/pentatricopeptide repeat-containing protein At1g20230 isoform X1; K06180 23S rRNA pseudouridine1911/1915/1917 synthase [EC:5.4.99.23]	A0A1S3CIQ0/0.0/A0A1S3CIQ0_CUCME pentatricopeptide repeat-containing protein At5g03800 OS=Cucumis melo GN=LOC103500855 PE=4 SV=1	PF13041/4.8E-13/PPR repeat family	molecular_function:GO:0008270//zinc ion binding;
MC01g0591	XP_022143906.1/0/probable glycosyltransferase At5g03795 [Momordica charantia]	Q9FFN2/0.0/ GLYT3_ARATH Probable glycosyltransferase At5g03795 OS=Arabidopsis thaliana GN=At5g03795 PE=3 SV=2	atr:18446374/4e-167/probable glycosyltransferase At5g20260 isoform X1; K18789 xylogalacturonan beta-1,3-xylosyltransferase [EC:2.4.2.41]	A0A0A0KKC9/0.0/A0A0A0KKC9_CUCSA Uncharacterized protein OS=Cucumis sativus GN=Csa_6G449280 PE=4 SV=1	PTHR11062/2.1E-262/--	biological_process:GO:0006486//protein glycosylation;molecular_function:GO:0016757//transferase activity, transferring glycosyl groups;
MC01g0592	XP_022143899.1/0/sulfite exporter TauE/SafE family protein 4 [Momordica charantia]	Q8S9J0/0.0/ TAUE4_ARATH Sulfite exporter TauE/SafE family protein 4 OS=Arabidopsis thaliana GN=At2g36630 PE=2 SV=1	NA	A0A1S3CHF6/0.0/A0A1S3CHF6_CUCME uncharacterized protein LOC103500970 OS=Cucumis melo GN=LOC103500970 PE=4 SV=1	PTHR14255:SF5/5.5E-299/--	cellular_component:GO:0016021//integral component of membrane;
MC01g0593	XP_022143900.1/0/serine/threonine-protein kinase SRPK-like [Momordica charantia]	Q9Z0G2/2e-130/ SRPK3_MOUSE SRSF protein kinase 3 OS=Mus musculus GN=Srpk3 PE=1 SV=1	mcha:111013701/0.0/serine/threonine-protein kinase SRPK-like; K08832 serine/threonine-protein kinase SRPK3 [EC:2.7.11.1]	A0A0A0KF87/0.0/A0A0A0KF87_CUCSA Uncharacterized protein OS=Cucumis sativus GN=Csa_6G449300 PE=4 SV=1	PTHR24055:SF228/1.3E-293/--	biological_process:GO:0035556//intracellular signal transduction;GO:0006979//response to oxidative stress;GO:0050684//regulation of mRNA processing;GO:0000245//spliceosomal complex assembly;cellular_component:GO:0005634//nucleus;GO:0005737//cytoplasm;molecular_function:GO:0005524//ATP binding;GO:0004674//protein serine/threonine kinase activity;GO:0004672//protein kinase activity;
MC01g0594	XP_022143901.1/1.43945e-112/60S ribosomal protein L24-like [Momordica charantia]	Q9FUL4/1e-85/ RL24_PRUAV 60S ribosomal protein L24 OS=Prunus avium GN=RPL24 PE=2 SV=1	mcha:111013702/2e-113/60S ribosomal protein L24-like; K02896 large subunit ribosomal protein L24e	A0A161WTE5/8e-91/A0A161WTE5_DAUCA Uncharacterized protein OS=Daucus carota subsp. sativus GN=DCAR_020788 PE=4 SV=1	PS01073/-/Ribosomal protein L24e signature.	cellular_component:GO:0005840//ribosome;
MC01g0595	XP_022143896.1/4.03519e-122/putative homeobox-leucine zipper protein ATHB-51 [Momordica charantia]	Q4PSR7/2e-39/ ATB22_ARATH Homeobox-leucine zipper protein ATHB-22 OS=Arabidopsis thaliana GN=ATHB-22 PE=2 SV=1	brp:103867270/1e-42/homeobox-leucine zipper protein ATHB-22; K09338 homeobox-leucine zipper protein	A0A0A0KET9/1e-79/A0A0A0KET9_CUCSA Uncharacterized protein OS=Cucumis sativus GN=Csa_6G449320 PE=4 SV=1	PR00031/3.6E-5/Lambda-repressor HTH signature	cellular_component:GO:0005634//nucleus;molecular_function:GO:0043565//sequence-specific DNA binding;GO:0003700//sequence-specific DNA binding transcription factor activity;
MC01g0596	XP_022143905.1/0/pyruvate kinase 1, cytosolic-like [Momordica charantia]	Q2RAK2/0.0/ KPYC1_ORYSJ Pyruvate kinase 1, cytosolic OS=Oryza sativa subsp. japonica GN=Os11g0148500 PE=1 SV=1	mcha:111013706/0.0/pyruvate kinase 1, cytosolic-like; K00873 pyruvate kinase [EC:2.7.1.40]	A0A0A0KKD4/0.0/A0A0A0KKD4_CUCSA Pyruvate kinase OS=Cucumis sativus GN=Csa_6G449820 PE=3 SV=1	PF02887/1.9E-24/Pyruvate kinase, alpha/beta domain	molecular_function:GO:0030955//potassium ion binding;GO:0000287//magnesium ion binding;GO:0004743//pyruvate kinase activity;GO:0016301//kinase activity;
MC01g0597	XP_022143948.1/0/probable 3-deoxy-D-manno-octulosonic acid transferase, mitochondrial isoform X1 [Momordica charantia]	Q8VZA5/0.0/ KDTA_ARATH Probable 3-deoxy-D-manno-octulosonic acid transferase, mitochondrial OS=Arabidopsis thaliana GN=KDTA PE=2 SV=1	mcha:111013736/0.0/probable 3-deoxy-D-manno-octulosonic acid transferase, mitochondrial isoform X1; K02527 3-deoxy-D-manno-octulosonic-acid transferase [EC:2.4.99.12 2.4.99.13 2.4.99.14 2.4.99.15]	A0A0A0KF91/0.0/A0A0A0KF91_CUCSA Uncharacterized protein OS=Cucumis sativus GN=Csa_6G449840 PE=4 SV=1	PTHR23417:SF2/1.6E-141/--	cellular_component:GO:0016021//integral component of membrane;molecular_function:GO:0016740//transferase activity;
MC01g0598	XP_022143931.1/0/uncharacterized protein LOC111013724 [Momordica charantia]	NA	mtr:MTR_7g015190/2e-46/NLI interacting factor-like phosphatase; K17618 ubiquitin-like domain-containing CTD phosphatase 1 [EC:3.1.3.16]	A0A0A0KHD9/8e-122/A0A0A0KHD9_CUCSA Uncharacterized protein OS=Cucumis sativus GN=Csa_6G449850 PE=4 SV=1	PS50969/21.197/FCP1 homology domain profile.	NA
MC01g0599	XP_022143697.1/0/glucomannan 4-beta-mannosyltransferase 9 [Momordica charantia]	Q9LZR3/0.0/ CSLA9_ARATH Glucomannan 4-beta-mannosyltransferase 9 OS=Arabidopsis thaliana GN=CSLA9 PE=2 SV=1	mcha:111013542/0.0/glucomannan 4-beta-mannosyltransferase 9; K13680 beta-mannan synthase [EC:2.4.1.32]	A0A0S3RZ22/0.0/A0A0S3RZ22_PHAAN Uncharacterized protein OS=Vigna angularis var. angularis GN=Vigan.04G339700 PE=4 SV=1	PTHR32044/0.0/--	cellular_component:GO:0016021//integral component of membrane;molecular_function:GO:0016757//transferase activity, transferring glycosyl groups;
MC01g0600	XP_022143756.1/0/enolase [Momordica charantia]	P42896/0.0/ ENO_RICCO Enolase OS=Ricinus communis PE=2 SV=1	mcha:111013597/0.0/enolase; K01689 enolase [EC:4.2.1.11]	A0A0A0KIK3/0.0/A0A0A0KIK3_CUCSA Uncharacterized protein OS=Cucumis sativus GN=Csa_6G450370 PE=3 SV=1	PF03952/6.8E-55/Enolase, N-terminal domain	biological_process:GO:0006096//glycolytic process;cellular_component:GO:0000015//phosphopyruvate hydratase complex;molecular_function:GO:0000287//magnesium ion binding;GO:0004634//phosphopyruvate hydratase activity;
MC01g0601	XP_022143785.1/0/splicing factor U2af small subunit B-like [Momordica charantia] &gt;XP_022143786.1 splicing factor U2af small subunit B-like [Momordica charantia]	Q9ZQW8/2e-125/ U2AFA_ORYSJ Splicing factor U2af small subunit A OS=Oryza sativa subsp. japonica GN=U2AF35A PE=2 SV=1	mcha:111013618/0.0/splicing factor U2af small subunit B-like; K12836 splicing factor U2AF 35 kDa subunit	A0A1S3CH52/2e-180/A0A1S3CH52_CUCME splicing factor U2af small subunit B-like OS=Cucumis melo GN=LOC103500870 PE=4 SV=1	PR01848/9.1E-64/U2 auxiliary factor small subunit signature	biological_process:GO:0000398//mRNA splicing, via spliceosome;cellular_component:GO:0089701//U2AF;molecular_function:GO:0003723//RNA binding;GO:0046872//metal ion binding;
MC01g0602	XP_022143836.1/0/serine/threonine-protein kinase CTR1 [Momordica charantia]	Q05609/0.0/ CTR1_ARATH Serine/threonine-protein kinase CTR1 OS=Arabidopsis thaliana GN=CTR1 PE=1 SV=1	mcha:111013655/0.0/serine/threonine-protein kinase CTR1; K14510 serine/threonine-protein kinase CTR1 [EC:2.7.11.1]	A0A1S4E3U9/0.0/A0A1S4E3U9_CUCME serine/threonine-protein kinase CTR1-like OS=Cucumis melo GN=LOC103500872 PE=4 SV=1	SM00220/6.7E-65/Serine/Threonine protein kinases, catalytic domain	molecular_function:GO:0005524//ATP binding;GO:0004672//protein kinase activity;
MC01g0603	XP_022143837.1/0/fructose-bisphosphate aldolase 6, cytosolic-like [Momordica charantia]	Q9SJQ9/0.0/ ALFC6_ARATH Fructose-bisphosphate aldolase 6, cytosolic OS=Arabidopsis thaliana GN=FBA6 PE=1 SV=1	mcha:111013656/0.0/fructose-bisphosphate aldolase 6, cytosolic-like; K01623 fructose-bisphosphate aldolase, class I [EC:4.1.2.13]	A0A1S4E4K0/0.0/A0A1S4E4K0_CUCME Fructose-bisphosphate aldolase OS=Cucumis melo GN=LOC103500873 PE=3 SV=1	PS00158/-/Fructose-bisphosphate aldolase class-I active site.	biological_process:GO:0006096//glycolytic process;molecular_function:GO:0004332//fructose-bisphosphate aldolase activity;
MC01g0604	XP_022143696.1/4.15605e-146/ethylene-responsive transcription factor ERF024-like [Momordica charantia]	Q9SJR0/5e-46/ ERF24_ARATH Ethylene-responsive transcription factor ERF024 OS=Arabidopsis thaliana GN=ERF024 PE=2 SV=1	spen:107013784/3e-41/dehydration-responsive element-binding protein 1A-like; K09286 EREBP-like factor	A0A0A0KIK8/7e-77/A0A0A0KIK8_CUCSA Uncharacterized protein OS=Cucumis sativus GN=Csa_6G450420 PE=4 SV=1	PF00847/3.4E-11/AP2 domain	biological_process:GO:0006351//transcription, DNA-templated;cellular_component:GO:0005634//nucleus;molecular_function:GO:0003677//DNA binding;GO:0003700//sequence-specific DNA binding transcription factor activity;
MC01g0605	XP_022143695.1/0/uncharacterized protein LOC111013540 [Momordica charantia]	NA	NA	A0A0A0KFA1/0.0/A0A0A0KFA1_CUCSA Uncharacterized protein OS=Cucumis sativus GN=Csa_6G450430 PE=4 SV=1	PTHR33623/1.5E-185/--	NA
MC01g0606	XP_022143816.1/1.57803e-112/uncharacterized protein LOC111013636 [Momordica charantia]	NA	mcha:111013636/2e-113/uncharacterized protein LOC111013636; K19748 RAB6-interacting golgin	A0A1S3CIS0/1e-89/A0A1S3CIS0_CUCME uncharacterized protein LOC103500877 OS=Cucumis melo GN=LOC103500877 PE=4 SV=1	PTHR21470/6.2E-78/--	NA
MC01g0607	XP_004143307.1/2.739e-105/PREDICTED: protein BUD31 homolog 2 [Cucumis sativus] &gt;XP_008462546.1 PREDICTED: protein BUD31 homolog 2 [Cucumis melo] &gt;XP_022143784.1 protein BUD31 homolog 2 [Momordica charantia] &gt;KGN48242.1 hypothetical protein Csa_6G450960 [Cucumis sativus]	Q65WT0/4e-99/ BD31B_ORYSJ Protein BUD31 homolog 2 OS=Oryza sativa subsp. japonica GN=Os05g0446300 PE=2 SV=1	mcha:111013617/4e-106/protein BUD31 homolog 2; K12873 bud site selection protein 31	A0A1S3CH92/1e-104/A0A1S3CH92_CUCME protein BUD31 homolog 2 OS=Cucumis melo GN=LOC103500879 PE=4 SV=1	PR00322/9.3E-58/G10 protein signature	cellular_component:GO:0005634//nucleus;
MC01g0608	XP_022143763.1/0/serine/threonine-protein kinase D6PKL1-like [Momordica charantia] &gt;XP_022143765.1 serine/threonine-protein kinase D6PKL1-like [Momordica charantia] &gt;XP_022143766.1 serine/threonine-protein kinase D6PKL1-like [Momordica charantia] &gt;XP_022143767.1 serine/threonine-protein kinase D6PKL1-like [Momordica charantia]	Q9SJM3/0.0/ KIPK2_ARATH Serine/threonine-protein kinase KIPK2 OS=Arabidopsis thaliana GN=KIPK2 PE=1 SV=1	pda:103716465/0.0/serine/threonine-protein kinase D6PK-like; K08286 protein-serine/threonine kinase [EC:2.7.11.-]	A0A1S4E3V2/0.0/A0A1S4E3V2_CUCME serine/threonine-protein kinase D6PK OS=Cucumis melo GN=LOC103500880 PE=4 SV=1	PTHR24351:SF92/9.8E-297/--	molecular_function:GO:0005524//ATP binding;GO:0004672//protein kinase activity;
MC01g0609	XP_022143769.1/0/monodehydroascorbate reductase, seedling isozyme [Momordica charantia]	Q42711/0.0/ MDARS_CUCSA Monodehydroascorbate reductase, seedling isozyme OS=Cucumis sativus PE=2 SV=1	mcha:111013604/0.0/monodehydroascorbate reductase, seedling isozyme; K08232 monodehydroascorbate reductase (NADH) [EC:1.6.5.4]	A0A1S3CIS4/0.0/A0A1S3CIS4_CUCME monodehydroascorbate reductase, seedling isozyme OS=Cucumis melo GN=LOC103500882 PE=4 SV=1	PF07992/1.6E-57/Pyridine nucleotide-disulphide oxidoreductase	cellular_component:GO:0005737//cytoplasm;molecular_function:GO:0050660//flavin adenine dinucleotide binding;GO:0016656//monodehydroascorbate reductase (NADH) activity;GO:0016491//oxidoreductase activity;
MC01g0610	XP_022143770.1/1.63825e-38/60S acidic ribosomal protein P2-2-like [Momordica charantia]	P41099/2e-11/ RLA2_PARAR 60S acidic ribosomal protein P2 OS=Parthenium argentatum PE=3 SV=1	mcha:111013605/2e-39/60S acidic ribosomal protein P2-2-like; K02943 large subunit ribosomal protein LP2	A0A0A0KKF6/1e-19/A0A0A0KKF6_CUCSA Uncharacterized protein OS=Cucumis sativus GN=Csa_6G451490 PE=3 SV=1	PTHR21141:SF48/9.5E-26/--	biological_process:GO:0006414//translational elongation;cellular_component:GO:0005840//ribosome;molecular_function:GO:0003735//structural constituent of ribosome;
MC01g0611	XP_022143782.1/0/IQ domain-containing protein IQM3-like [Momordica charantia]	Q9LFA4/0.0/ IQM3_ARATH IQ domain-containing protein IQM3 OS=Arabidopsis thaliana GN=IQM3 PE=2 SV=1	vra:111240847/5e-11/isoamylase 1, chloroplastic-like isoform X1; K01214 isoamylase [EC:3.2.1.68]	A0A0A0KIL9/0.0/A0A0A0KIL9_CUCSA Uncharacterized protein OS=Cucumis sativus GN=Csa_6G451500 PE=4 SV=1	PTHR31250:SF10/1.2E-283/--	NA
MC01g0612	XP_022143781.1/0/subtilisin-like protease SBT4.15 [Momordica charantia]	Q9LZS6/0.0/ SBT4F_ARATH Subtilisin-like protease SBT4.15 OS=Arabidopsis thaliana GN=SBT4.15 PE=3 SV=1	nsy:104224633/9e-74/uncharacterized protein LOC104224633; K15333 tRNA guanosine-2'-O-methyltransferase [EC:2.1.1.34]	A0A0A0KFB1/0.0/A0A0A0KFB1_CUCSA Uncharacterized protein OS=Cucumis sativus GN=Csa_6G451510 PE=4 SV=1	PTHR10795:SF397/0.0/--	molecular_function:GO:0004252//serine-type endopeptidase activity;
MC01g0613	XP_003625786.1/3.68785e-30/peptidoglycan-binding LysM domain protein [Medicago truncatula] &gt;AES82004.1 peptidoglycan-binding LysM domain protein [Medicago truncatula]	NA	mtr:MTR_7g055590/4e-09/transducin family protein/WD-40 repeat protein; K03363 cell division cycle 20, cofactor of APC complex	G7L607/1e-29/G7L607_MEDTR Peptidoglycan-binding LysM domain protein OS=Medicago truncatula GN=11421496 PE=4 SV=1	PTHR33648/1.3E-37/--	NA
MC01g0614	XP_022133155.1/0/uridine nucleosidase 1 [Momordica charantia]	Q9SJM7/0.0/ URH1_ARATH Uridine nucleosidase 1 OS=Arabidopsis thaliana GN=URH1 PE=1 SV=2	mcha:111005825/0.0/uridine nucleosidase 1; K01240 uridine nucleosidase [EC:3.2.2.3]	A0A1S3CIS9/0.0/A0A1S3CIS9_CUCME uridine nucleosidase 1 OS=Cucumis melo GN=LOC103500890 PE=4 SV=1	PTHR12304/2.8E-231/--	NA
MC01g0615	XP_022133029.1/0/transcription initiation factor TFIID subunit 12 [Momordica charantia]	Q9SR71/1e-109/ TAF12_ARATH Transcription initiation factor TFIID subunit 12 OS=Arabidopsis thaliana GN=TAF12 PE=1 SV=1	mcha:111005721/0.0/transcription initiation factor TFIID subunit 12; K03126 transcription initiation factor TFIID subunit 12	A0A1S3CHH3/0.0/A0A1S3CHH3_CUCME transcription initiation factor TFIID subunit 12 OS=Cucumis melo GN=LOC103500973 PE=4 SV=1	PTHR12264/2.0E-89/--	biological_process:GO:0006352//DNA-templated transcription, initiation;cellular_component:GO:0005669//transcription factor TFIID complex;molecular_function:GO:0003743//translation initiation factor activity;GO:0046982//protein heterodimerization activity;
MC01g0616	NA	NA	NA	NA	NA	NA
MC01g0617	XP_022133301.1/1.06582e-126/zinc finger A20 and AN1 domain-containing stress-associated protein 6 [Momordica charantia]	Q9SJM6/3e-65/ SAP4_ARATH Zinc finger A20 and AN1 domain-containing stress-associated protein 4 OS=Arabidopsis thaliana GN=SAP4 PE=1 SV=1	NA	A0A0A0KKG8/5e-87/A0A0A0KKG8_CUCSA Uncharacterized protein OS=Cucumis sativus GN=Csa_6G452080 PE=4 SV=1	PF01754/4.3E-12/A20-like zinc finger	molecular_function:GO:0003677//DNA binding;GO:0008270//zinc ion binding;
MC01g0618	XP_022133321.1/0/probable purple acid phosphatase 20 [Momordica charantia]	Q9LXI7/0.0/ PPA20_ARATH Probable purple acid phosphatase 20 OS=Arabidopsis thaliana GN=PAP20 PE=2 SV=1	apro:F751_3712/1e-23/putative inactive purple acid phosphatase 27; K14407 cleavage stimulation factor subunit 2	A0A1S3CHA0/0.0/A0A1S3CHA0_CUCME Purple acid phosphatase OS=Cucumis melo GN=LOC103500892 PE=3 SV=1	PTHR22953:SF38/1.9E-269/--	molecular_function:GO:0046872//metal ion binding;GO:0003993//acid phosphatase activity;
MC01g0619	XP_022133171.1/2.6829e-127/protein SELF-PRUNING-like [Momordica charantia]	O82088/2e-87/ SELFP_SOLLC Protein SELF-PRUNING OS=Solanum lycopersicum GN=SP PE=2 SV=1	zju:107410660/6e-69/protein HEADING DATE 3A; K16223 protein FLOWERING LOCUS T	A0A1S3CHR2/5e-109/A0A1S3CHR2_CUCME CEN-like protein 2 isoform X2 OS=Cucumis melo GN=LOC103500893 PE=4 SV=1	PTHR11362:SF13/1.7E-114/--	biological_process:GO:0009910//negative regulation of flower development;molecular_function:GO:0003712//transcription cofactor activity;
MC01g0620	XP_004143382.1/3.32815e-108/PREDICTED: germin-like protein subfamily 3 member 2 [Cucumis sativus] &gt;KGN48259.1 hypothetical protein Csa_6G452110 [Cucumis sativus]	Q9SR72/4e-87/ GL32_ARATH Germin-like protein subfamily 3 member 2 OS=Arabidopsis thaliana GN=At3g10080 PE=2 SV=1	NA	A0A0A0KHH1/1e-107/A0A0A0KHH1_CUCSA Uncharacterized protein OS=Cucumis sativus GN=Csa_6G452110 PE=3 SV=1	PF00190/4.9E-38/Cupin	cellular_component:GO:0005576//extracellular region;molecular_function:GO:0050162//oxalate oxidase activity;GO:0045735//nutrient reservoir activity;GO:0030145//manganese ion binding;
MC01g0621	XP_022132399.1/0/F-box/LRR-repeat protein At1g67190-like [Momordica charantia]	Q9ZW88/0.0/ FBL34_ARATH F-box/LRR-repeat protein At1g67190 OS=Arabidopsis thaliana GN=At1g67190 PE=2 SV=1	NA	A0A1S3CHA3/0.0/A0A1S3CHA3_CUCME F-box/LRR-repeat protein At1g67190 OS=Cucumis melo GN=LOC103500896 PE=4 SV=1	PTHR32212/1.6E-24/--	NA
MC01g0622	XP_022132718.1/0/transmembrane 9 superfamily member 5-like [Momordica charantia]	F4HW17/6e-28/ TMN5_ARATH Transmembrane 9 superfamily member 5 OS=Arabidopsis thaliana GN=TMN5 PE=2 SV=1	mcha:111005514/0.0/transmembrane 9 superfamily member 5-like; K17087 transmembrane 9 superfamily member 3	A0A1S3CIT9/3e-123/A0A1S3CIT9_CUCME Transmembrane 9 superfamily member OS=Cucumis melo GN=LOC103500897 PE=3 SV=1	PTHR10766/1.7E-35/--	cellular_component:GO:0016021//integral component of membrane;
MC01g0623	XP_022132933.1/0/cell division protein FtsZ homolog 2-1, chloroplastic [Momordica charantia]	O82533/0.0/ FTZ21_ARATH Cell division protein FtsZ homolog 2-1, chloroplastic OS=Arabidopsis thaliana GN=FTSZ2-1 PE=1 SV=2	mcha:111005655/0.0/cell division protein FtsZ homolog 2-1, chloroplastic; K03531 cell division protein FtsZ	A0A1S3CH98/0.0/A0A1S3CH98_CUCME cell division protein FtsZ homolog 2-2, chloroplastic-like OS=Cucumis melo GN=LOC103500899 PE=3 SV=1	SM00865/1.5E-46/Tubulin/FtsZ family, C-terminal domain	biological_process:GO:0051301//cell division;cellular_component:GO:0005737//cytoplasm;molecular_function:GO:0005525//GTP binding;GO:0003924//GTPase activity;
MC01g0624	OMO82243.1/3.5521e-27/hypothetical protein CCACVL1_12028 [Corchorus capsularis]	Q9LXJ1/6e-24/ BIC1_ARATH Protein BIC1 OS=Arabidopsis thaliana GN=BIC1 PE=1 SV=1	NA	A0A1R3II58/1e-26/A0A1R3II58_9ROSI Uncharacterized protein OS=Corchorus capsularis GN=CCACVL1_12028 PE=4 SV=1	PTHR34207/1.0E-30/--	NA
MC01g0625	XP_022132474.1/6.58929e-21/cytochrome b-c1 complex subunit 9-like [Momordica charantia]	P46270/8e-15/ QCR9_SOLTU Cytochrome b-c1 complex subunit 9 OS=Solanum tuberosum PE=1 SV=1	mcha:111005324/1e-21/cytochrome b-c1 complex subunit 9-like; K00419 ubiquinol-cytochrome c reductase subunit 9	A0A1S3CH81/7e-17/A0A1S3CH81_CUCME cytochrome b-c1 complex subunit 9-like OS=Cucumis melo GN=LOC103500901 PE=4 SV=1	PTHR12980/2.7E-12/--	biological_process:GO:0006122//mitochondrial electron transport, ubiquinol to cytochrome c;cellular_component:GO:0005750//mitochondrial respiratory chain complex III;
MC01g0626	XP_022132469.1/0/pentatricopeptide repeat-containing protein At2g36240 [Momordica charantia]	Q9SJN2/0.0/ PP187_ARATH Pentatricopeptide repeat-containing protein At2g36240 OS=Arabidopsis thaliana GN=At2g36240 PE=2 SV=1	atr:18424916/1e-50/pentatricopeptide repeat-containing protein At1g62670, mitochondrial; K17964 leucine-rich PPR motif-containing protein, mitochondrial	A0A1S3CB10/0.0/A0A1S3CB10_CUCME pentatricopeptide repeat-containing protein At2g36240 OS=Cucumis melo GN=LOC103498941 PE=4 SV=1	PS51375/12.682/Pentatricopeptide (PPR) repeat profile.	NA
MC01g0627	XP_022133156.1/4.96077e-118/uncharacterized protein LOC111005826 [Momordica charantia]	NA	NA	A0A1S3CHA7/2e-61/A0A1S3CHA7_CUCME uncharacterized protein LOC103500900 OS=Cucumis melo GN=LOC103500900 PE=4 SV=1	PF14009/3.0E-15/Domain of unknown function (DUF4228)	NA
MC01g0628	XP_022132363.1/0/1-(5-phosphoribosyl)-5-[(5-phosphoribosylamino)methylideneamino] imidazole-4-carboxamide isomerase, chloroplastic [Momordica charantia]	O82782/1e-157/ HIS3_ARATH 1-(5-phosphoribosyl)-5-[(5-phosphoribosylamino)methylideneamino] imidazole-4-carboxamide isomerase, chloroplastic OS=Arabidopsis thaliana GN=HISN3 PE=2 SV=1	mcha:111005241/0.0/1-(5-phosphoribosyl)-5-[(5- phosphoribosylamino)methylideneamino] imidazole-4-carboxamide isomerase, chloroplastic; K01814 phosphoribosylformimino-5-aminoimidazole carboxamide ribotide isomerase [EC:5.3.1.16]	A0A1S3CBT6/0.0/A0A1S3CBT6_CUCME 1-(5-phosphoribosyl)-5-[(5-phosphoribosylamino)methylideneamino] imidazole-4-carboxamide isomerase, chloroplastic OS=Cucumis melo GN=LOC103498684 PE=3 SV=1	PF00977/3.3E-32/Histidine biosynthesis protein	biological_process:GO:0000105//histidine biosynthetic process;cellular_component:GO:0009507//chloroplast;molecular_function:GO:0003949//1-(5-phosphoribosyl)-5-[(5-phosphoribosylamino)methylideneamino]imidazole-4-carboxamide isomerase activity;
MC01g0629	XP_022132469.1/9.93877e-22/pentatricopeptide repeat-containing protein At2g36240 [Momordica charantia]	Q9SJN2/8e-14/ PP187_ARATH Pentatricopeptide repeat-containing protein At2g36240 OS=Arabidopsis thaliana GN=At2g36240 PE=2 SV=1	NA	A0A0A0KA47/1e-20/A0A0A0KA47_CUCSA Uncharacterized protein OS=Cucumis sativus GN=Csa_6G087810 PE=4 SV=1	NA	NA
MC01g0630	XP_022132374.1/6.25394e-20/cytochrome b-c1 complex subunit 9-like [Momordica charantia]	P46270/3e-15/ QCR9_SOLTU Cytochrome b-c1 complex subunit 9 OS=Solanum tuberosum PE=1 SV=1	mcha:111005248/9e-21/cytochrome b-c1 complex subunit 9-like; K00419 ubiquinol-cytochrome c reductase subunit 9	A0A1S3CH81/2e-17/A0A1S3CH81_CUCME cytochrome b-c1 complex subunit 9-like OS=Cucumis melo GN=LOC103500901 PE=4 SV=1	PTHR12980/6.2E-12/--	NA
MC01g0631	XP_022132549.1/0/uncharacterized protein LOC111005381 [Momordica charantia]	NA	NA	A0A1S3CHS2/2e-149/A0A1S3CHS2_CUCME uncharacterized protein LOC103500902 OS=Cucumis melo GN=LOC103500902 PE=4 SV=1	PTHR34120/8.1E-97/--	NA
MC01g0632	XP_022132862.1/0/signal recognition particle 54 kDa protein, chloroplastic [Momordica charantia] &gt;XP_022132863.1 signal recognition particle 54 kDa protein, chloroplastic [Momordica charantia]	P37107/0.0/ SR54C_ARATH Signal recognition particle 54 kDa protein, chloroplastic OS=Arabidopsis thaliana GN=FFC PE=1 SV=1	mcha:111005606/0.0/signal recognition particle 54 kDa protein, chloroplastic; K03106 signal recognition particle subunit SRP54 [EC:3.6.5.4]	A0A0A0KIP4/0.0/A0A0A0KIP4_CUCSA Signal recognition particle protein OS=Cucumis sativus GN=Csa_6G452680 PE=3 SV=1	PS00300/-/SRP54-type proteins GTP-binding domain signature.	biological_process:GO:0006614//SRP-dependent cotranslational protein targeting to membrane;cellular_component:GO:0048500//signal recognition particle;molecular_function:GO:0005525//GTP binding;GO:0003924//GTPase activity;GO:0008312//7S RNA binding;
MC01g0633	XP_022132404.1/2.8528e-36/probable small nuclear ribonucleoprotein G [Momordica charantia]	O82221/7e-34/ RUXG_ARATH Probable small nuclear ribonucleoprotein G OS=Arabidopsis thaliana GN=At2g23930 PE=3 SV=1	mcha:111005269/4e-37/probable small nuclear ribonucleoprotein G; K11099 small nuclear ribonucleoprotein G	A0A1S3CHS7/8e-35/A0A1S3CHS7_CUCME probable small nuclear ribonucleoprotein G OS=Cucumis melo GN=LOC103500906 PE=4 SV=1	SM00651/5.8E-11/snRNP Sm proteins	biological_process:GO:0000387//spliceosomal snRNP assembly;cellular_component:GO:0005681//spliceosomal complex;
MC01g0634	XP_022133168.1/2.97338e-95/auxin-responsive protein SAUR15 [Momordica charantia]	O65695/9e-16/ SAU50_ARATH Auxin-responsive protein SAUR50 OS=Arabidopsis thaliana GN=SAUR50 PE=1 SV=1	mcha:111005839/4e-96/auxin-responsive protein SAUR15; K14488 SAUR family protein	A0A1S3CHA6/5e-62/A0A1S3CHA6_CUCME auxin-induced protein X15 OS=Cucumis melo GN=LOC103500907 PE=4 SV=1	PTHR31374/6.2E-73/--	biological_process:GO:0009733//response to auxin;
MC01g0635	XP_022132435.1/0/protein ORANGE-LIKE, chloroplastic [Momordica charantia]	Q8VYD8/6e-146/ ORLIK_ARATH Protein ORANGE-LIKE, chloroplastic OS=Arabidopsis thaliana GN=ORLIKE PE=1 SV=1	cann:107843266/5e-123/40S ribosomal protein S14-2-like; K02955 small subunit ribosomal protein S14e	A0A1S3CHB5/0.0/A0A1S3CHB5_CUCME uncharacterized protein LOC103500908 OS=Cucumis melo GN=LOC103500908 PE=4 SV=1	PTHR15852/1.4E-174/--	cellular_component:GO:0016021//integral component of membrane;
MC01g0636	XP_022132813.1/0/uncharacterized protein LOC111005575 isoform X1 [Momordica charantia]	P04634/3e-07/ LIPG_RAT Gastric triacylglycerol lipase OS=Rattus norvegicus GN=Lipf PE=1 SV=1	brp:103844293/1e-16/long-chain-alcohol oxidase FAO1; K17756 long-chain-alcohol oxidase [EC:1.1.3.20]	A0A1S3CHC0/0.0/A0A1S3CHC0_CUCME uncharacterized protein LOC103500910 isoform X4 OS=Cucumis melo GN=LOC103500910 PE=4 SV=1	PF05199/2.3E-10/GMC oxidoreductase	cellular_component:GO:0016021//integral component of membrane;molecular_function:GO:0016614//oxidoreductase activity, acting on CH-OH group of donors;GO:0050660//flavin adenine dinucleotide binding;
MC01g0637	XP_004143327.1/4.06232e-111/PREDICTED: uncharacterized protein LOC101214488 [Cucumis sativus] &gt;KGN48273.1 hypothetical protein Csa_6G452740 [Cucumis sativus]	NA	NA	A0A0A0KFD4/2e-110/A0A0A0KFD4_CUCSA Uncharacterized protein OS=Cucumis sativus GN=Csa_6G452740 PE=4 SV=1	PTHR36352/4.1E-74/--	NA
MC01g0638	XP_022132819.1/0/sorting nexin 1 [Momordica charantia]	Q9FG38/0.0/ SNX1_ARATH Sorting nexin 1 OS=Arabidopsis thaliana GN=SNX1 PE=1 SV=1	mcha:111005577/0.0/sorting nexin 1; K17917 sorting nexin-1/2	A0A1S3CH95/0.0/A0A1S3CH95_CUCME sorting nexin 1 OS=Cucumis melo GN=LOC103500911 PE=4 SV=1	PTHR10555:SF122/1.3E-250/--	molecular_function:GO:0035091//phosphatidylinositol binding;
MC01g0639	XP_022132847.1/0/3-isopropylmalate dehydratase large subunit, chloroplastic [Momordica charantia]	Q94AR8/0.0/ LEUC_ARATH 3-isopropylmalate dehydratase large subunit, chloroplastic OS=Arabidopsis thaliana GN=IIL1 PE=1 SV=1	mcha:111005598/0.0/3-isopropylmalate dehydratase large subunit, chloroplastic; K01703 3-isopropylmalate/(R)-2-methylmalate dehydratase large subunit [EC:4.2.1.33 4.2.1.35]	A0A0A0LEJ4/0.0/A0A0A0LEJ4_CUCSA Uncharacterized protein OS=Cucumis sativus GN=Csa_3G912340 PE=4 SV=1	PR00415/6.8E-17/Aconitase family signature	biological_process:GO:0008652//cellular amino acid biosynthetic process;molecular_function:GO:0003861//3-isopropylmalate dehydratase activity;GO:0051539//4 iron, 4 sulfur cluster binding;
MC01g0640	XP_022153214.1/2.49815e-07/uncharacterized protein LOC111020765 [Momordica charantia]	NA	NA	NA	NA	NA
MC01g0641	KGN48275.1/7.24587e-16/hypothetical protein Csa_6G452760 [Cucumis sativus]	NA	NA	A0A0A0KEY9/3e-15/A0A0A0KEY9_CUCSA Uncharacterized protein OS=Cucumis sativus GN=Csa_6G452760 PE=4 SV=1	NA	NA
MC01g0642	XP_022133222.1/0/NAC domain-containing protein 90-like isoform X2 [Momordica charantia]	Q9FMR3/2e-67/ NAC90_ARATH NAC domain-containing protein 90 OS=Arabidopsis thaliana GN=NAC090 PE=1 SV=1	fve:101312606/9e-12/NAC domain-containing protein 66-like; K13126 polyadenylate-binding protein	A0A0A0KKJ2/2e-116/A0A0A0KKJ2_CUCSA Uncharacterized protein OS=Cucumis sativus GN=Csa_6G452770 PE=4 SV=1	PF02365/1.9E-26/No apical meristem (NAM) protein	biological_process:GO:0006355//regulation of transcription, DNA-templated;GO:0006351//transcription, DNA-templated;cellular_component:GO:0005634//nucleus;GO:0016021//integral component of membrane;molecular_function:GO:0003677//DNA binding;
MC01g0643	XP_022133167.1/0/NAC domain-containing protein 90-like [Momordica charantia]	Q9FMR3/9e-77/ NAC90_ARATH NAC domain-containing protein 90 OS=Arabidopsis thaliana GN=NAC090 PE=1 SV=1	fve:101312606/5e-11/NAC domain-containing protein 66-like; K13126 polyadenylate-binding protein	A0A1S3CHI8/8e-129/A0A1S3CHI8_CUCME NAC domain-containing protein 90-like OS=Cucumis melo GN=LOC103500974 PE=4 SV=1	PTHR31989/7.3E-115/--	biological_process:GO:0006355//regulation of transcription, DNA-templated;GO:0006351//transcription, DNA-templated;cellular_component:GO:0005634//nucleus;molecular_function:GO:0003677//DNA binding;
MC01g0644	XP_022133002.1/4.38064e-84/vacuolar protein sorting-associated protein 55 homolog isoform X1 [Momordica charantia]	Q9AST6/2e-37/ VSP55_ARATH Vacuolar protein sorting-associated protein 55 homolog OS=Arabidopsis thaliana GN=At1g32410 PE=2 SV=1	NA	A0A1S3CIW0/4e-82/A0A1S3CIW0_CUCME vacuolar protein sorting-associated protein 55 homolog isoform X1 OS=Cucumis melo GN=LOC103500914 PE=4 SV=1	PTHR12050/1.6E-56/--	cellular_component:GO:0016021//integral component of membrane;
MC01g0645	XP_022132639.1/0/probable UDP-N-acetylglucosamine--peptide N-acetylglucosaminyltransferase SPINDLY isoform X2 [Momordica charantia]	O82039/0.0/ SPY_PETHY Probable UDP-N-acetylglucosamine--peptide N-acetylglucosaminyltransferase SPINDLY OS=Petunia hybrida GN=SPY PE=2 SV=1	sita:101783948/7e-91/probable UDP-N-acetylglucosamine--peptide N-acetylglucosaminyltransferase SEC; K09667 protein O-GlcNAc transferase [EC:2.4.1.255]	A0A1S3CH99/0.0/A0A1S3CH99_CUCME probable UDP-N-acetylglucosamine--peptide N-acetylglucosaminyltransferase SPINDLY isoform X1 OS=Cucumis melo GN=LOC103500915 PE=4 SV=1	PS50005/9.293/TPR repeat profile.	molecular_function:GO:0016757//transferase activity, transferring glycosyl groups;
MC01g0646	XP_022133169.1/4.91953e-149/casparian strip membrane protein 1 [Momordica charantia]	P0DI61/2e-109/ CASP1_CUCME Casparian strip membrane protein 1 OS=Cucumis melo PE=2 SV=1	NA	A0A0A0KKJ8/6e-108/A0A0A0KKJ8_CUCSA CASP-like protein OS=Cucumis sativus GN=Csa_6G453800 PE=3 SV=1	PF04535/3.6E-45/Domain of unknown function (DUF588)	biological_process:GO:0071555//cell wall organization;cellular_component:GO:0016021//integral component of membrane;GO:0005886//plasma membrane;
MC01g0647	XP_022132984.1/0/mRNA-decapping enzyme-like protein [Momordica charantia]	Q9SJF3/1e-129/ DCP1_ARATH mRNA-decapping enzyme-like protein OS=Arabidopsis thaliana GN=At1g08370 PE=1 SV=2	mcha:111005690/0.0/mRNA-decapping enzyme-like protein; K12611 mRNA-decapping enzyme 1B [EC:3.-.-.-]	A0A0A0KIR2/0.0/A0A0A0KIR2_CUCSA Uncharacterized protein OS=Cucumis sativus GN=Csa_6G453810 PE=4 SV=1	PTHR16290/6.9E-212/--	biological_process:GO:0000290//deadenylation-dependent decapping of nuclear-transcribed mRNA;molecular_function:GO:0008047//enzyme activator activity;
MC01g0648	XP_022133041.1/0/uncharacterized protein LOC111005734 isoform X1 [Momordica charantia]	P91927/6e-08/ LETM1_DROME Mitochondrial proton/calcium exchanger protein OS=Drosophila melanogaster GN=Letm1 PE=2 SV=2	han:110886575/2e-34/uncharacterized protein LOC110886575; K17800 LETM1 and EF-hand domain-containing protein 1, mitochondrial	A0A0A0KFE3/0.0/A0A0A0KFE3_CUCSA Uncharacterized protein OS=Cucumis sativus GN=Csa_6G454310 PE=4 SV=1	PTHR14009/2.5E-179/--	NA
MC01g0649	XP_022132714.1/0/protein trichome birefringence-like 8 [Momordica charantia]	Q9CAX1/8e-153/ TBL8_ARATH Protein trichome birefringence-like 8 OS=Arabidopsis thaliana GN=TBL8 PE=2 SV=1	NA	A0A1S3CHA4/0.0/A0A1S3CHA4_CUCME protein trichome birefringence-like 8 OS=Cucumis melo GN=LOC103500919 PE=4 SV=1	PF13839/3.0E-84/GDSL/SGNH-like Acyl-Esterase family found in Pmr5 and Cas1p	NA
MC01g0650	XP_022132375.1/3.94795e-40/uncharacterized protein LOC111005249 [Momordica charantia]	NA	NA	A0A1S4E3S6/2e-31/A0A1S4E3S6_CUCME uncharacterized protein LOC103500918 OS=Cucumis melo GN=LOC103500918 PE=4 SV=1	NA	cellular_component:GO:0016021//integral component of membrane;
MC01g0651	XP_022132921.1/0/putative pentatricopeptide repeat-containing protein At5g37570 [Momordica charantia]	Q9FFG8/1e-108/ PP417_ARATH Pentatricopeptide repeat-containing protein At5g44230 OS=Arabidopsis thaliana GN=PCMP-H17 PE=2 SV=1	mtr:MTR_4g024860/1e-99/SLOW growth protein; K19589 release factor glutamine methyltransferase [EC:2.1.1.297]	A0A0A0KKK4/0.0/A0A0A0KKK4_CUCSA Uncharacterized protein OS=Cucumis sativus GN=Csa_6G454340 PE=4 SV=1	PS51375/5.481/Pentatricopeptide (PPR) repeat profile.	NA
MC01g0652	XP_022132922.1/0/IAA-amino acid hydrolase ILR1-like 3 [Momordica charantia]	P54968/0.0/ ILR1_ARATH IAA-amino acid hydrolase ILR1 OS=Arabidopsis thaliana GN=ILR1 PE=1 SV=2	mcha:111005645/0.0/IAA-amino acid hydrolase ILR1-like 3; K14664 IAA-amino acid hydrolase [EC:3.5.1.-]	A0A0A0KIR8/0.0/A0A0A0KIR8_CUCSA Uncharacterized protein OS=Cucumis sativus GN=Csa_6G454350 PE=4 SV=1	PTHR11014/1.9E-237/--	biological_process:GO:0008152//metabolic process;molecular_function:GO:0016787//hydrolase activity;
MC01g0653	XP_022133043.1/1.02968e-180/momilactone A synthase-like [Momordica charantia]	Q94KL7/7e-92/ SILD_FORIN Secoisolariciresinol dehydrogenase (Fragment) OS=Forsythia intermedia PE=1 SV=1	spen:107006555/2e-92/secoisolariciresinol dehydrogenase-like; K09841 xanthoxin dehydrogenase [EC:1.1.1.288]	A0A1S3CHD5/7e-159/A0A1S3CHD5_CUCME secoisolariciresinol dehydrogenase-like OS=Cucumis melo GN=LOC103500923 PE=4 SV=1	PTHR24322/1.9E-95/--	NA
MC01g0654	XP_022133057.1/2.97022e-72/uncharacterized protein LOC111005745 [Momordica charantia]	NA	ghi:107902778/2e-23/LOW QUALITY PROTEIN: nuclear speckle splicing regulatory protein 1; K13206 coiled-coil domain-containing protein 55	A0A1S3CHA8/3e-53/A0A1S3CHA8_CUCME uncharacterized protein LOC103500924 OS=Cucumis melo GN=LOC103500924 PE=4 SV=1	PTHR33177/1.3E-44/--	NA
MC01g0655	XP_022132359.1/0/probable CCR4-associated factor 1 homolog 11 [Momordica charantia]	Q9FMS6/3e-112/ CAF1K_ARATH Probable CCR4-associated factor 1 homolog 11 OS=Arabidopsis thaliana GN=CAF1-11 PE=2 SV=1	mcha:111005238/0.0/probable CCR4-associated factor 1 homolog 11; K12581 CCR4-NOT transcription complex subunit 7/8	A0A0S3RZA1/4e-135/A0A0S3RZA1_PHAAN Uncharacterized protein OS=Vigna angularis var. angularis GN=Vigan.04G350700 PE=4 SV=1	PTHR10797:SF10/1.7E-153/--	molecular_function:GO:0003676//nucleic acid binding;
MC01g0656	XP_022133115.1/8.33358e-119/transcription repressor OFP15-like [Momordica charantia]	Q9FMC8/4e-26/ OPF13_ARATH Transcription repressor OFP13 OS=Arabidopsis thaliana GN=OFP13 PE=1 SV=1	NA	A0A1S3CHG0/2e-57/A0A1S3CHG0_CUCME transcription repressor OFP13 OS=Cucumis melo GN=LOC103500975 PE=4 SV=1	PTHR33057/1.2E-52/--	NA
MC01g0657	XP_022133157.1/1.38006e-106/transcription repressor OFP6-like [Momordica charantia]	Q3EAL1/5e-32/ OFP6_ARATH Transcription repressor OFP6 OS=Arabidopsis thaliana GN=OFP6 PE=1 SV=1	smo:SELMODRAFT_437676/2e-13/hypothetical protein; K01870 isoleucyl-tRNA synthetase [EC:6.1.1.5]	A0A0A0KKL0/6e-74/A0A0A0KKL0_CUCSA Uncharacterized protein OS=Cucumis sativus GN=Csa_6G454395 PE=4 SV=1	PTHR33057/2.0E-46/--	NA
MC01g0658	KGN48292.1/7.04412e-16/hypothetical protein Csa_6G454390 [Cucumis sativus]	NA	NA	A0A0A0KIS5/3e-15/A0A0A0KIS5_CUCSA Uncharacterized protein OS=Cucumis sativus GN=Csa_6G454390 PE=4 SV=1	NA	NA
MC01g0659	XP_022132976.1/0/lipid droplet-associated hydrolase [Momordica charantia]	Q5HZX7/1e-28/ LDAH_RAT Lipid droplet-associated hydrolase OS=Rattus norvegicus GN=Ldah PE=2 SV=1	NA	A0A0A0KFF6/0.0/A0A0A0KFF6_CUCSA Uncharacterized protein OS=Cucumis sativus GN=Csa_6G454400 PE=4 SV=1	PTHR13390/1.3E-111/--	cellular_component:GO:0016021//integral component of membrane;molecular_function:GO:0016787//hydrolase activity;
MC01g0660	XP_022132565.1/4.83501e-179/putative HVA22-like protein g [Momordica charantia]	Q8GXE9/1e-57/ HA22J_ARATH HVA22-like protein j OS=Arabidopsis thaliana GN=HVA22J PE=2 SV=2	brp:103867322/4e-60/HVA22-like protein j; K17338 receptor expression-enhancing protein 1/2/3/4	M5VV30/7e-62/M5VV30_PRUPE HVA22-like protein OS=Prunus persica GN=PRUPE_ppa026273mg PE=3 SV=1	PTHR12300:SF44/2.3E-77/--	cellular_component:GO:0016020//membrane;
MC01g0661	XP_022132713.1/7.22655e-98/uncharacterized protein LOC111005510 [Momordica charantia]	NA	NA	A0A1S3CHC6/2e-59/A0A1S3CHC6_CUCME uncharacterized protein LOC103500927 OS=Cucumis melo GN=LOC103500927 PE=4 SV=1	PTHR34569:SF2/7.0E-32/--	NA
MC01g0662	XP_011657725.1/0/PREDICTED: transcription factor E2FA-like isoform X1 [Cucumis sativus]	Q9FNY0/1e-130/ E2FA_ARATH Transcription factor E2FA OS=Arabidopsis thaliana GN=E2FA PE=1 SV=1	csv:101212480/0.0/transcription factor E2FA-like; K06620 transcription factor E2F3	A0A1S4E3S4/0.0/A0A1S4E3S4_CUCME transcription factor E2FA-like isoform X1 OS=Cucumis melo GN=LOC103500930 PE=3 SV=1	PF16421/8.0E-32/E2F transcription factor CC-MB domain	NA
MC01g0663	XP_022133153.1/0/uncharacterized protein LOC111005824 [Momordica charantia]	NA	mus:103998497/1e-80/uncharacterized protein LOC103998497; K02885 large subunit ribosomal protein L19e	A0A0A0KIT1/3e-145/A0A0A0KIT1_CUCSA Uncharacterized protein OS=Cucumis sativus GN=Csa_6G454450 PE=4 SV=1	PTHR13600/6.9E-122/--	molecular_function:GO:0008168//methyltransferase activity;
MC01g0664	NA	NA	NA	NA	NA	NA
MC01g0665	XP_022132509.1/7.82475e-173/NDR1/HIN1-like protein 3 [Momordica charantia]	Q9SRN1/1e-77/ NHL2_ARATH NDR1/HIN1-like protein 2 OS=Arabidopsis thaliana GN=NHL2 PE=2 SV=1	NA	A0A0A0KFG1/6e-112/A0A0A0KFG1_CUCSA Harpin inducing protein 1-like 9 OS=Cucumis sativus GN=Csa_6G454460 PE=4 SV=1	PTHR31415:SF4/5.1E-124/--	cellular_component:GO:0016021//integral component of membrane;
MC01g0666	XP_011657732.1/0/PREDICTED: aspartic proteinase nepenthesin-2-like [Cucumis sativus] &gt;KGN48299.1 hypothetical protein Csa_6G454470 [Cucumis sativus]	Q766C2/4e-40/ NEP2_NEPGR Aspartic proteinase nepenthesin-2 OS=Nepenthes gracilis GN=nep2 PE=1 SV=1	dct:110113063/1e-39/aspartic proteinase nepenthesin-1-like; K01379 cathepsin D [EC:3.4.23.5]	A0A0A0KHK2/0.0/A0A0A0KHK2_CUCSA Uncharacterized protein OS=Cucumis sativus GN=Csa_6G454470 PE=3 SV=1	PF14541/1.6E-39/Xylanase inhibitor C-terminal	molecular_function:GO:0004190//aspartic-type endopeptidase activity;
MC01g0667	XP_022133133.1/2.5656e-153/NDR1/HIN1-like protein 1 [Momordica charantia]	Q9SRN0/2e-94/ NHL1_ARATH NDR1/HIN1-like protein 1 OS=Arabidopsis thaliana GN=NHL1 PE=2 SV=1	NA	A0A1S3CIY0/7e-120/A0A1S3CIY0_CUCME NDR1/HIN1-like protein 12 OS=Cucumis melo GN=LOC103500933 PE=4 SV=1	PTHR31415:SF2/1.2E-111/--	cellular_component:GO:0016021//integral component of membrane;
MC01g0668	XP_022132411.1/0/exocyst complex component EXO70A1 isoform X1 [Momordica charantia] &gt;XP_022132412.1 exocyst complex component EXO70A1 isoform X1 [Momordica charantia] &gt;XP_022132413.1 exocyst complex component EXO70A1 isoform X1 [Momordica charantia]	Q9LZD3/0.0/ E70A1_ARATH Exocyst complex component EXO70A1 OS=Arabidopsis thaliana GN=EXO70A1 PE=1 SV=1	mcha:111005273/0.0/exocyst complex component EXO70A1 isoform X1; K07195 exocyst complex component 7	A0A1S3CHE5/0.0/A0A1S3CHE5_CUCME exocyst complex component EXO70A1 isoform X2 OS=Cucumis melo GN=LOC103500934 PE=4 SV=1	PTHR12542:SF41/0.0/--	biological_process:GO:0006887//exocytosis;cellular_component:GO:0000145//exocyst;
MC01g0669	XP_022132389.1/0/ribosome biogenesis protein NSA2 homolog [Momordica charantia]	Q54GN8/3e-144/ NSA2_DICDI Ribosome biogenesis protein NSA2 homolog OS=Dictyostelium discoideum GN=nsa2 PE=3 SV=1	mcha:111005259/0.0/ribosome biogenesis protein NSA2 homolog; K14842 ribosome biogenesis protein NSA2	A0A1S3CHB8/0.0/A0A1S3CHB8_CUCME ribosome biogenesis protein NSA2 homolog OS=Cucumis melo GN=LOC103500936 PE=4 SV=1	PF01201/2.5E-47/Ribosomal protein S8e	NA
MC01g0670	XP_022132840.1/0/digalactosyldiacylglycerol synthase 1, chloroplastic [Momordica charantia]	Q6DW74/0.0/ DGDG1_LOTJA Digalactosyldiacylglycerol synthase 1, chloroplastic OS=Lotus japonicus GN=DGD1 PE=2 SV=1	mcha:111005590/0.0/digalactosyldiacylglycerol synthase 1, chloroplastic; K09480 digalactosyldiacylglycerol synthase [EC:2.4.1.241]	A0A1S3CHV5/0.0/A0A1S3CHV5_CUCME digalactosyldiacylglycerol synthase 1, chloroplastic OS=Cucumis melo GN=LOC103500937 PE=4 SV=1	PF00534/6.0E-11/Glycosyl transferases group 1	NA
MC01g0671	XP_022132841.1/0/aluminum-activated malate transporter 8-like [Momordica charantia]	Q9SRM9/2e-168/ ALMT8_ARATH Aluminum-activated malate transporter 8 OS=Arabidopsis thaliana GN=ALMT8 PE=3 SV=1	egr:104416563/2e-44/chaperone protein ClpB1-like; K03695 ATP-dependent Clp protease ATP-binding subunit ClpB	A0A0A0KF38/0.0/A0A0A0KF38_CUCSA Uncharacterized protein OS=Cucumis sativus GN=Csa_6G476700 PE=4 SV=1	PTHR31086:SF3/2.1E-256/--	biological_process:GO:0015743//malate transport;cellular_component:GO:0016021//integral component of membrane;
MC01g0672	XP_022133065.1/0/syntaxin-121-like [Momordica charantia]	Q9ZSD4/9e-139/ SY121_ARATH Syntaxin-121 OS=Arabidopsis thaliana GN=SYP121 PE=1 SV=1	mcha:111005750/0.0/syntaxin-121-like; K08486 syntaxin 1B/2/3	A0A1S3CHD7/3e-177/A0A1S3CHD7_CUCME syntaxin-121 OS=Cucumis melo GN=LOC103500940 PE=3 SV=1	SM00397/9.0E-15/Helical region found in SNAREs	biological_process:GO:0006886//intracellular protein transport;GO:0016192//vesicle-mediated transport;cellular_component:GO:0005622//intracellular;GO:0016021//integral component of membrane;molecular_function:GO:0005484//SNAP receptor activity;
MC01g0673	XP_008462625.1/1.50181e-93/PREDICTED: RING-H2 finger protein ATL70-like [Cucumis melo]	Q8RX29/3e-55/ ATL70_ARATH RING-H2 finger protein ATL70 OS=Arabidopsis thaliana GN=ATL70 PE=2 SV=1	zju:107413119/6e-50/RING-H2 finger protein ATL70-like; K19041 E3 ubiquitin-protein ligase RNF38/44 [EC:2.3.2.27]	A0A1S3CHE9/6e-93/A0A1S3CHE9_CUCME RING-H2 finger protein ATL70-like OS=Cucumis melo GN=LOC103500941 PE=4 SV=1	SM00184/1.9E-7/Ring finger	cellular_component:GO:0016021//integral component of membrane;
MC01g0674	XP_022132366.1/0/alpha-ketoglutarate-dependent dioxygenase alkB homolog 6 [Momordica charantia] &gt;XP_022132367.1 alpha-ketoglutarate-dependent dioxygenase alkB homolog 6 [Momordica charantia]	Q8K2U2/6e-50/ ALKB6_MOUSE Alpha-ketoglutarate-dependent dioxygenase alkB homolog 6 OS=Mus musculus GN=Alkbh6 PE=2 SV=3	mcha:111005243/0.0/alpha-ketoglutarate-dependent dioxygenase alkB homolog 6; K10768 alkylated DNA repair protein alkB homolog 6 [EC:1.14.11.-]	A0A1S3CHF4/3e-144/A0A1S3CHF4_CUCME alpha-ketoglutarate-dependent dioxygenase alkB homolog 6 isoform X1 OS=Cucumis melo GN=LOC103500943 PE=4 SV=1	PTHR13069:SF11/8.0E-91/--	molecular_function:GO:0051213//dioxygenase activity;GO:0016491//oxidoreductase activity;
MC01g0675	ALO20340.1/1.67396e-178/N(6)-adenine-specific DNA methyltransferase 2 [Momordica charantia]	Q8WVE0/1e-62/ EFMT1_HUMAN EEF1A lysine methyltransferase 1 OS=Homo sapiens GN=EEF1AKMT1 PE=1 SV=1	NA	A0A0S2I9N1/7e-178/A0A0S2I9N1_MOMCH Protein-lysine N-methyltransferase OS=Momordica charantia PE=2 SV=1	PTHR13200:SF0/3.0E-109/--	cellular_component:GO:0005737//cytoplasm;molecular_function:GO:0016279//protein-lysine N-methyltransferase activity;GO:0016491//oxidoreductase activity;GO:0003676//nucleic acid binding;
MC01g0676	XP_022132769.1/3.85019e-179/uncharacterized protein LOC111005550 [Momordica charantia] &gt;XP_022132770.1 uncharacterized protein LOC111005550 [Momordica charantia]	NA	NA	A0A1S3CIZ6/1e-126/A0A1S3CIZ6_CUCME uncharacterized protein LOC103500944 OS=Cucumis melo GN=LOC103500944 PE=4 SV=1	PTHR10627/8.3E-63/--	NA
MC01g0677	XP_022132573.1/0/probable carboxylesterase 15 [Momordica charantia]	Q9FG13/2e-104/ CXE15_ARATH Probable carboxylesterase 15 OS=Arabidopsis thaliana GN=CXE15 PE=2 SV=1	cam:101513592/4e-49/gibberellin receptor GID1C; K14493 gibberellin receptor GID1 [EC:3.-.-.-]	A0A1S3CHD3/6e-169/A0A1S3CHD3_CUCME probable carboxylesterase 15 OS=Cucumis melo GN=LOC103500946 PE=4 SV=1	PF07859/1.2E-55/alpha/beta hydrolase fold	biological_process:GO:0008152//metabolic process;molecular_function:GO:0016787//hydrolase activity;
MC01g0678	XP_022132709.1/0/DNA polymerase delta catalytic subunit [Momordica charantia]	Q9LRE6/0.0/ DPOD1_ORYSJ DNA polymerase delta catalytic subunit OS=Oryza sativa subsp. japonica GN=POLD1 PE=2 SV=1	mcha:111005505/0.0/DNA polymerase delta catalytic subunit; K02327 DNA polymerase delta subunit 1 [EC:2.7.7.7]	A0A1S3CHX8/0.0/A0A1S3CHX8_CUCME DNA polymerase OS=Cucumis melo GN=LOC103500947 PE=3 SV=1	PTHR10322/0.0/--	biological_process:GO:0006260//DNA replication;cellular_component:GO:0005634//nucleus;molecular_function:GO:0003677//DNA binding;GO:0008408//3'-5' exonuclease activity;GO:0003887//DNA-directed DNA polymerase activity;GO:0046872//metal ion binding;GO:0000166//nucleotide binding;GO:0051539//4 iron, 4 sulfur cluster binding;
MC01g0679	XP_022132585.1/0/uncharacterized protein LOC111005412 [Momordica charantia]	P53070/2e-148/ MTO1_YEAST Mitochondrial translation optimization protein 1 OS=Saccharomyces cerevisiae (strain ATCC 204508 / S288c) GN=MTO1 PE=1 SV=2	mcha:111005412/0.0/uncharacterized protein LOC111005412; K03495 tRNA uridine 5-carboxymethylaminomethyl modification enzyme	A0A0A0KKP3/0.0/A0A0A0KKP3_CUCSA Uncharacterized protein OS=Cucumis sativus GN=Csa_6G476120 PE=3 SV=1	PTHR11806/0.0/--	biological_process:GO:0002098//tRNA wobble uridine modification;molecular_function:GO:0050660//flavin adenine dinucleotide binding;
MC01g0680	XP_022133096.1/0/protein CHROMATIN REMODELING 24 isoform X1 [Momordica charantia]	Q8W103/0.0/ CHR24_ARATH Protein CHROMATIN REMODELING 24 OS=Arabidopsis thaliana GN=CHR24 PE=2 SV=1	mcha:111005776/0.0/protein CHROMATIN REMODELING 24 isoform X1; K20093 DNA excision repair protein ERCC-6-like [EC:3.6.4.12]	A0A1S3CHF0/0.0/A0A1S3CHF0_CUCME protein CHROMATIN REMODELING 24 OS=Cucumis melo GN=LOC103500949 PE=4 SV=1	SM00490/7.9E-21/helicase superfamily c-terminal domain	molecular_function:GO:0005524//ATP binding;
MC01g0681	XP_022133062.1/0/uncharacterized protein LOC111005749 isoform X1 [Momordica charantia]	Q43088/3e-13/ RBCMT_PEA Ribulose-1,5 bisphosphate carboxylase/oxygenase large subunit N-methyltransferase, chloroplastic OS=Pisum sativum GN=RBCMT PE=1 SV=1	cam:101491003/0.0/uncharacterized LOC101491003; K19199 histone-lysine N-methyltransferase SETD3 [EC:2.1.1.43]	A0A1S3CHD9/0.0/A0A1S3CHD9_CUCME uncharacterized protein LOC103500952 isoform X2 OS=Cucumis melo GN=LOC103500952 PE=4 SV=1	PTHR13271:SF41/3.9E-290/--	NA
MC01g0682	XP_022132511.1/0/V-type proton ATPase subunit H [Momordica charantia] &gt;XP_022132512.1 V-type proton ATPase subunit H [Momordica charantia]	Q9LX65/0.0/ VATH_ARATH V-type proton ATPase subunit H OS=Arabidopsis thaliana GN=VHA-H PE=1 SV=1	mcha:111005352/0.0/V-type proton ATPase subunit H; K02144 V-type H+-transporting ATPase subunit H	A0A1S3B8A0/0.0/A0A1S3B8A0_CUCME V-type proton ATPase subunit H OS=Cucumis melo GN=LOC103486875 PE=4 SV=1	PF03224/9.4E-84/V-ATPase subunit H	biological_process:GO:0015991//ATP hydrolysis coupled proton transport;cellular_component:GO:0000221//vacuolar proton-transporting V-type ATPase, V1 domain;molecular_function:GO:0020037//heme binding;GO:0046961//proton-transporting ATPase activity, rotational mechanism;
MC01g0683	XP_022132514.1/0/50S ribosomal protein L21, mitochondrial [Momordica charantia] &gt;XP_022132515.1 50S ribosomal protein L21, mitochondrial [Momordica charantia]	Q8L9A0/1e-73/ RM21_ARATH 50S ribosomal protein L21, mitochondrial OS=Arabidopsis thaliana GN=RPL21M PE=2 SV=1	mcha:111005353/0.0/50S ribosomal protein L21, mitochondrial; K02888 large subunit ribosomal protein L21	E5GBZ0/5e-131/E5GBZ0_CUCME 50S ribosomal protein l21 mitochondrial OS=Cucumis melo subsp. melo PE=3 SV=1	PF00829/8.0E-30/Ribosomal prokaryotic L21 protein	biological_process:GO:0006412//translation;cellular_component:GO:0005840//ribosome;molecular_function:GO:0003723//RNA binding;GO:0003735//structural constituent of ribosome;
MC01g0684	XP_022132643.1/0/gibberellin 20 oxidase 2-like [Momordica charantia]	O04705/3e-141/ GAO1D_WHEAT Gibberellin 20 oxidase 1-D OS=Triticum aestivum GN=GA20ox1D PE=1 SV=1	egr:104416031/0.0/gibberellin 20 oxidase 2; K05282 gibberellin 20-oxidase [EC:1.14.11.12]	A0A1S3CJ08/0.0/A0A1S3CJ08_CUCME gibberellin 20 oxidase 2-like OS=Cucumis melo GN=LOC103500953 PE=3 SV=1	PTHR10209/1.7E-232/--	molecular_function:GO:0046872//metal ion binding;GO:0016491//oxidoreductase activity;
MC01g0685	XP_022132641.1/0/E3 ubiquitin-protein ligase RGLG3 isoform X1 [Momordica charantia]	Q8RX26/0.0/ RGLG3_ARATH E3 ubiquitin-protein ligase RGLG3 OS=Arabidopsis thaliana GN=RGLG3 PE=1 SV=1	mcha:111005452/0.0/E3 ubiquitin-protein ligase RGLG3 isoform X1; K16280 E3 ubiquitin-protein ligase RGLG [EC:2.3.2.27]	A0A0H4TDF1/0.0/A0A0H4TDF1_MOMCH E3 ubiquitin-protein ligase RGLG1-like protein OS=Momordica charantia PE=2 SV=1	PTHR10857/5.7E-202/--	molecular_function:GO:0016874//ligase activity;
MC01g0686	XP_022132965.1/0/probable methyltransferase PMT26 [Momordica charantia]	Q8L7V3/0.0/ PMTQ_ARATH Probable methyltransferase PMT26 OS=Arabidopsis thaliana GN=At5g64030 PE=2 SV=1	rcu:8288925/0.0/probable methyltransferase PMT28; K15449 tRNA wybutosine-synthesizing protein 1 [EC:4.1.3.44]	A0A0A0KHL5/0.0/A0A0A0KHL5_CUCSA Uncharacterized protein OS=Cucumis sativus GN=Csa_6G476050 PE=4 SV=1	PF03141/4.5E-222/Putative S-adenosyl-L-methionine-dependent methyltransferase	cellular_component:GO:0005768//endosome;GO:0016021//integral component of membrane;GO:0005802//trans-Golgi network;molecular_function:GO:0008168//methyltransferase activity;
MC01g0687	XP_022132706.1/0/pentatricopeptide repeat-containing protein At2g13600-like [Momordica charantia]	Q9LS72/1e-101/ PP261_ARATH Pentatricopeptide repeat-containing protein At3g29230 OS=Arabidopsis thaliana GN=PCMP-E27 PE=2 SV=1	nto:104120869/4e-79/LOW QUALITY PROTEIN: uncharacterized protein LOC104120869; K15271 ATP-dependent DNA helicase HFM1/MER3 [EC:3.6.4.12]	A0A0A0KFI0/0.0/A0A0A0KFI0_CUCSA Uncharacterized protein OS=Cucumis sativus GN=Csa_6G476040 PE=4 SV=1	PS51375/6.982/Pentatricopeptide (PPR) repeat profile.	NA
MC01g0688	XP_022132966.1/0/protein trichome birefringence-like 14 [Momordica charantia] &gt;XP_022132967.1 protein trichome birefringence-like 14 [Momordica charantia] &gt;XP_022132968.1 protein trichome birefringence-like 14 [Momordica charantia] &gt;XP_022132969.1 protein trichome birefringence-like 14 [Momordica charantia] &gt;XP_022132970.1 protein trichome birefringence-like 14 [Momordica charantia] &…	Q0WPS0/0.0/ TBL14_ARATH Protein trichome birefringence-like 14 OS=Arabidopsis thaliana GN=TBL14 PE=2 SV=1	pda:103722329/2e-15/uncharacterized LOC103722329; K16573 gamma-tubulin complex component 6	A0A1S4E3V4/0.0/A0A1S4E3V4_CUCME protein trichome birefringence-like 14 isoform X1 OS=Cucumis melo GN=LOC103500956 PE=4 SV=1	PF13839/5.7E-63/GDSL/SGNH-like Acyl-Esterase family found in Pmr5 and Cas1p	cellular_component:GO:0016021//integral component of membrane;
MC01g0689	XP_022132704.1/1.27735e-81/putative cysteine proteinase inhibitor 7 [Momordica charantia]	Q41916/9e-08/ CYT5_ARATH Cysteine proteinase inhibitor 5 OS=Arabidopsis thaliana GN=CYS5 PE=2 SV=2	bvg:104900881/8e-12/cysteine proteinase inhibitor 1; K13899 cystatin-C	A0A0J8EMH9/2e-10/A0A0J8EMH9_BETVU Cysteine proteinase inhibitor OS=Beta vulgaris subsp. vulgaris GN=BVRB_8g184860 PE=3 SV=1	PF16845/3.1E-11/Aspartic acid proteinase inhibitor	molecular_function:GO:0004869//cysteine-type endopeptidase inhibitor activity;
MC01g0690	XP_008442277.1/2.99771e-15/PREDICTED: cysteine proteinase inhibitor A-like [Cucumis melo]	NA	egu:105036466/1e-08/cysteine proteinase inhibitor 1-like; K13899 cystatin-C	A0A1S3B5B9/1e-14/A0A1S3B5B9_CUCME cysteine proteinase inhibitor A-like OS=Cucumis melo GN=LOC103486185 PE=4 SV=1	PD001231/0.0020/INHIBITOR PROTEASE CYSTEINE PROTEINASE CYSTATIN THIOL MULTICYSTATIN MC REPEAT B	molecular_function:GO:0004869//cysteine-type endopeptidase inhibitor activity;
MC01g0691	XP_022132703.1/3.81611e-73/cysteine proteinase inhibitor 5-like [Momordica charantia]	Q41916/1e-10/ CYT5_ARATH Cysteine proteinase inhibitor 5 OS=Arabidopsis thaliana GN=CYS5 PE=2 SV=2	bvg:104900881/2e-13/cysteine proteinase inhibitor 1; K13899 cystatin-C	A0A1D1YNQ2/1e-13/A0A1D1YNQ2_9ARAE Cysteine proteinase inhibitor (Fragment) OS=Anthurium amnicola GN=CYS5 PE=3 SV=1	PF16845/4.3E-11/Aspartic acid proteinase inhibitor	NA
MC01g0692	XP_022132702.1/6.43614e-83/cysteine proteinase inhibitor 5-like [Momordica charantia]	Q41916/1e-12/ CYT5_ARATH Cysteine proteinase inhibitor 5 OS=Arabidopsis thaliana GN=CYS5 PE=2 SV=2	csat:104753303/9e-14/cysteine proteinase inhibitor 5-like; K13899 cystatin-C	A0A1D1YNQ2/2e-14/A0A1D1YNQ2_9ARAE Cysteine proteinase inhibitor (Fragment) OS=Anthurium amnicola GN=CYS5 PE=3 SV=1	PTHR11413/1.1E-16/--	NA
MC01g0693	XP_022132557.1/1.6849e-74/cysteine proteinase inhibitor 6-like [Momordica charantia]	Q10J94/4e-15/ CYT8_ORYSJ Cysteine proteinase inhibitor 8 OS=Oryza sativa subsp. japonica GN=Os03g0429000 PE=2 SV=1	egu:105036466/2e-19/cysteine proteinase inhibitor 1-like; K13899 cystatin-C	A0A1D1YNQ2/2e-20/A0A1D1YNQ2_9ARAE Cysteine proteinase inhibitor (Fragment) OS=Anthurium amnicola GN=CYS5 PE=3 SV=1	PD001231/1.0E-7/INHIBITOR PROTEASE CYSTEINE PROTEINASE CYSTATIN THIOL MULTICYSTATIN MC REPEAT B	NA
MC01g0694	XP_022132702.1/2.18087e-38/cysteine proteinase inhibitor 5-like [Momordica charantia]	Q41916/1e-10/ CYT5_ARATH Cysteine proteinase inhibitor 5 OS=Arabidopsis thaliana GN=CYS5 PE=2 SV=2	egu:105036466/3e-15/cysteine proteinase inhibitor 1-like; K13899 cystatin-C	A0A1D1YNQ2/2e-13/A0A1D1YNQ2_9ARAE Cysteine proteinase inhibitor (Fragment) OS=Anthurium amnicola GN=CYS5 PE=3 SV=1	PTHR11413/1.4E-17/--	NA
MC01g0695	XP_022133149.1/0/histone deacetylase 14 isoform X1 [Momordica charantia]	Q941D6/0.0/ HDA14_ARATH Histone deacetylase 14 OS=Arabidopsis thaliana GN=HDA14 PE=1 SV=1	adu:107468585/9e-54/histone deacetylase 5; K11407 histone deacetylase 6 [EC:3.5.1.98]	A0A0A0KHP9/0.0/A0A0A0KHP9_CUCSA Histone deacetylase OS=Cucumis sativus GN=Csa_6G483260 PE=4 SV=1	PTHR10625/7.1E-132/--	biological_process:GO:0006355//regulation of transcription, DNA-templated;GO:0006351//transcription, DNA-templated;cellular_component:GO:0005634//nucleus;molecular_function:GO:0032041//NAD-dependent histone deacetylase activity (H3-K14 specific);
MC01g0696	XP_022132554.1/0/2-oxoisovalerate dehydrogenase subunit alpha 2, mitochondrial [Momordica charantia]	Q84JL2/0.0/ ODBA2_ARATH 2-oxoisovalerate dehydrogenase subunit alpha 2, mitochondrial OS=Arabidopsis thaliana GN=At5g09300 PE=1 SV=1	mcha:111005384/0.0/2-oxoisovalerate dehydrogenase subunit alpha 2, mitochondrial; K00166 2-oxoisovalerate dehydrogenase E1 component alpha subunit [EC:1.2.4.4]	A0A1S3B380/0.0/A0A1S3B380_CUCME 2-oxoisovalerate dehydrogenase subunit alpha 2, mitochondrial OS=Cucumis melo GN=LOC103485287 PE=4 SV=1	PTHR11516/0.0/--	molecular_function:GO:0016624//oxidoreductase activity, acting on the aldehyde or oxo group of donors, disulfide as acceptor;
MC01g0697	XP_022132555.1/0/SAL1 phosphatase-like [Momordica charantia]	Q42546/0.0/ DPNP1_ARATH SAL1 phosphatase OS=Arabidopsis thaliana GN=SAL1 PE=1 SV=1	mcha:111005385/0.0/SAL1 phosphatase-like; K15422 3'(2'), 5'-bisphosphate nucleotidase / inositol polyphosphate 1-phosphatase [EC:3.1.3.7 3.1.3.57]	A0A1S3B2K0/0.0/A0A1S3B2K0_CUCME SAL1 phosphatase-like OS=Cucumis melo GN=LOC103485286 PE=4 SV=1	PTHR20854/2.7E-153/--	biological_process:GO:0006790//sulfur compound metabolic process;GO:0046854//phosphatidylinositol phosphorylation;molecular_function:GO:0008441//3'(2'),5'-bisphosphate nucleotidase activity;
MC01g0698	XP_022132951.1/0/uncharacterized protein LOC111005669 [Momordica charantia] &gt;XP_022132952.1 uncharacterized protein LOC111005669 [Momordica charantia]	NA	cvr:CHLNCDRAFT_58222/2e-09/hypothetical protein; K15979 staphylococcal nuclease domain-containing protein 1	A0A0A0KIZ0/0.0/A0A0A0KIZ0_CUCSA Uncharacterized protein OS=Cucumis sativus GN=Csa_6G483290 PE=4 SV=1	PTHR33977/0.0/--	molecular_function:GO:0008270//zinc ion binding;
MC01g0699	XP_022132424.1/5.3661e-122/photosystem I reaction center subunit N, chloroplastic isoform X1 [Momordica charantia]	P49107/1e-78/ PSAN_ARATH Photosystem I reaction center subunit N, chloroplastic OS=Arabidopsis thaliana GN=PSAN PE=1 SV=2	mcha:111005283/8e-123/photosystem I reaction center subunit N, chloroplastic isoform X1; K02701 photosystem I subunit PsaN	A0A1S3B240/6e-106/A0A1S3B240_CUCME photosystem I reaction center subunit N, chloroplastic OS=Cucumis melo GN=LOC103485284 PE=4 SV=1	PTHR36814/9.9E-73/--	biological_process:GO:0015979//photosynthesis;cellular_component:GO:0009522//photosystem I;
MC01g0700	XP_022132588.1/8.04645e-113/NAD(P)H-quinone oxidoreductase subunit O, chloroplastic [Momordica charantia]	Q9S829/4e-62/ NDHO_ARATH NAD(P)H-quinone oxidoreductase subunit O, chloroplastic OS=Arabidopsis thaliana GN=ndhO PE=2 SV=1	smo:SELMODRAFT_437242/5e-43/hypothetical protein; K17065 dynamin 1-like protein [EC:3.6.5.5]	A0A0A0KHQ6/2e-89/A0A0A0KHQ6_CUCSA Uncharacterized protein OS=Cucumis sativus GN=Csa_6G483310 PE=4 SV=1	PF11910/9.2E-30/Cyanobacterial and plant NDH-1 subunit O	cellular_component:GO:0005886//plasma membrane;molecular_function:GO:0016655//oxidoreductase activity, acting on NAD(P)H, quinone or similar compound as acceptor;
MC01g0701	XP_022132587.1/0/mitogen-activated protein kinase kinase kinase 3 [Momordica charantia]	F4HRJ4/0.0/ M3K3A_ARATH Mitogen-activated protein kinase kinase kinase 3 OS=Arabidopsis thaliana GN=MAPKKK3 PE=1 SV=1	cit:102607672/0.0/mitogen-activated protein kinase kinase kinase YODA; K04420 mitogen-activated protein kinase kinase kinase 2 [EC:2.7.11.25]	A0A0A0KF58/0.0/A0A0A0KF58_CUCSA Uncharacterized protein OS=Cucumis sativus GN=Csa_6G483320 PE=4 SV=1	PF00069/2.0E-72/Protein kinase domain	molecular_function:GO:0005524//ATP binding;GO:0004672//protein kinase activity;
MC01g0702	XP_022133172.1/0/BTB/POZ domain-containing protein At2g13690 [Momordica charantia]	Q9SKH2/0.0/ Y2369_ARATH BTB/POZ domain-containing protein At2g13690 OS=Arabidopsis thaliana GN=PRL1-IFG PE=2 SV=2	NA	A0A1S3B234/0.0/A0A1S3B234_CUCME BTB/POZ domain-containing protein At2g13690 OS=Cucumis melo GN=LOC103485279 PE=4 SV=1	PTHR31060:SF2/3.6E-298/--	NA
MC01g0703	XP_022133225.1/0/phosphatidylinositol 4-kinase beta 1 isoform X1 [Momordica charantia]	Q9FMJ0/0.0/ P4KB1_ARATH Phosphatidylinositol 4-kinase beta 1 OS=Arabidopsis thaliana GN=PI4KB1 PE=1 SV=1	mcha:111005876/0.0/phosphatidylinositol 4-kinase beta 1 isoform X1; K19801 phosphatidylinositol 4-kinase B [EC:2.7.1.67]	A0A1S3B370/0.0/A0A1S3B370_CUCME phosphatidylinositol 4-kinase beta 1 OS=Cucumis melo GN=LOC103485277 PE=3 SV=1	PTHR10048/0.0/--	biological_process:GO:0048015//phosphatidylinositol-mediated signaling;GO:0046854//phosphatidylinositol phosphorylation;cellular_component:GO:0005622//intracellular;molecular_function:GO:0016301//kinase activity;
MC01g0704	XP_022132912.1/0/uncharacterized protein At1g04910 [Momordica charantia]	Q8W486/6e-84/ Y1491_ARATH Uncharacterized protein At1g04910 OS=Arabidopsis thaliana GN=At1g04910 PE=2 SV=1	NA	A0A1S3B2I8/0.0/A0A1S3B2I8_CUCME uncharacterized protein At1g04910 OS=Cucumis melo GN=LOC103485276 PE=4 SV=1	PTHR31741:SF15/0.0/--	cellular_component:GO:0016021//integral component of membrane;
MC01g0705	XP_022132617.1/0/probable inactive ATP-dependent zinc metalloprotease FTSHI 4, chloroplastic [Momordica charantia]	F4KF14/0.0/ FTSI4_ARATH Probable inactive ATP-dependent zinc metalloprotease FTSHI 4, chloroplastic OS=Arabidopsis thaliana GN=FTSHI4 PE=1 SV=1	mus:103974881/0.0/probable inactive ATP-dependent zinc metalloprotease FTSHI 4, chloroplastic; K03798 cell division protease FtsH [EC:3.4.24.-]	A0A1S4DU96/0.0/A0A1S4DU96_CUCME probable inactive ATP-dependent zinc metalloprotease FTSHI 4, chloroplastic isoform X1 OS=Cucumis melo GN=LOC103485274 PE=4 SV=1	SM00382/1.6E-21/ATPases associated with a variety of cellular activities	molecular_function:GO:0004222//metalloendopeptidase activity;GO:0005524//ATP binding;
MC01g0706	XP_022132618.1/0/uncharacterized protein LOC111005437 [Momordica charantia] &gt;XP_022132619.1 uncharacterized protein LOC111005437 [Momordica charantia]	NA	gmx:100799615/9e-09/cysteine desulfurase 1, chloroplastic-like; K11717 cysteine desulfurase / selenocysteine lyase [EC:2.8.1.7 4.4.1.16]	A0A1S3B2K2/0.0/A0A1S3B2K2_CUCME uncharacterized protein LOC103485275 OS=Cucumis melo GN=LOC103485275 PE=4 SV=1	PF00266/4.9E-29/Aminotransferase class-V	molecular_function:GO:0003824//catalytic activity;
MC01g0707	XP_022132506.1/3.02865e-130/cell wall / vacuolar inhibitor of fructosidase 2 [Momordica charantia]	O49603/5e-58/ CVIF2_ARATH Cell wall / vacuolar inhibitor of fructosidase 2 OS=Arabidopsis thaliana GN=C/VIF2 PE=1 SV=1	NA	A0A1S3B228/2e-91/A0A1S3B228_CUCME cell wall / vacuolar inhibitor of fructosidase 2 OS=Cucumis melo GN=LOC103485273 PE=4 SV=1	PTHR31080:SF1/2.8E-61/--	molecular_function:GO:0004857//enzyme inhibitor activity;
MC01g0708	XP_022133408.1/0/chromatin assembly factor 1 subunit FAS2 isoform X1 [Momordica charantia] &gt;XP_022133409.1 chromatin assembly factor 1 subunit FAS2 isoform X1 [Momordica charantia]	Q9SXY1/0.0/ FAS2_ARATH Chromatin assembly factor 1 subunit FAS2 OS=Arabidopsis thaliana GN=FAS2 PE=1 SV=1	mcha:111005985/0.0/chromatin assembly factor 1 subunit FAS2 isoform X1; K10751 chromatin assembly factor 1 subunit B	A0A1S3B2I3/0.0/A0A1S3B2I3_CUCME chromatin assembly factor 1 subunit FAS2 isoform X1 OS=Cucumis melo GN=LOC103485272 PE=4 SV=1	PS00678/-/Trp-Asp (WD) repeats signature.	NA
MC01g0709	XP_022133300.1/4.68031e-133/transcription factor HEC3-like [Momordica charantia]	O81313/5e-45/ IND_ARATH Transcription factor IND OS=Arabidopsis thaliana GN=IND PE=1 SV=3	aly:ARALYDRAFT_486946/3e-18/basic helix-loop-helix family protein; K10863 aprataxin [EC:3.1.11.7 3.1.11.8 3.1.12.2]	A0A1S4DTA8/6e-83/A0A1S4DTA8_CUCME transcription factor HEC3-like OS=Cucumis melo GN=LOC103485271 PE=4 SV=1	PTHR12565/4.3E-80/--	molecular_function:GO:0046983//protein dimerization activity;
MC01g0710	XP_022133068.1/0/zinc finger CCCH domain-containing protein 38 isoform X2 [Momordica charantia]	Q6YYC0/3e-25/ C3H55_ORYSJ Zinc finger CCCH domain-containing protein 55 OS=Oryza sativa subsp. japonica GN=Os08g0135800 PE=2 SV=1	dct:110093626/5e-14/uncharacterized protein LOC110093626; K18412 trinucleotide repeat-containing gene 6 protein	A0A0A0KF74/0.0/A0A0A0KF74_CUCSA Uncharacterized protein OS=Cucumis sativus GN=Csa_6G483460 PE=4 SV=1	PF00642/2.8E-5/Zinc finger C-x8-C-x5-C-x3-H type (and similar)	molecular_function:GO:0046872//metal ion binding;
MC01g0711	ADK89811.1/5.82532e-25/ribosomal protein S11 (chloroplast) [Tiedemannia filiformis subsp. greenmannii]	Q6EW19/1e-25/ RR11_NYMAL 30S ribosomal protein S11, chloroplastic OS=Nymphaea alba GN=rps11 PE=3 SV=1	tcc:9978152/5e-25/rps11, ThcaC_p054; ribosomal protein S11; K02948 small subunit ribosomal protein S11	A0A0D2X6Y4/2e-24/A0A0D2X6Y4_9APIA 30S ribosomal protein S11, chloroplastic OS=Tiedemannia filiformis subsp. greenmannii GN=rps11 PE=3 SV=1	PF00411/3.9E-14/Ribosomal protein S11	biological_process:GO:0006412//translation;cellular_component:GO:0005840//ribosome;GO:0009507//chloroplast;molecular_function:GO:0003735//structural constituent of ribosome;GO:0019843//rRNA binding;
MC01g0712	XP_022133069.1/0/UDP-glucuronate:xylan alpha-glucuronosyltransferase 1 [Momordica charantia] &gt;XP_022133070.1 UDP-glucuronate:xylan alpha-glucuronosyltransferase 1 [Momordica charantia] &gt;XP_022133071.1 UDP-glucuronate:xylan alpha-glucuronosyltransferase 1 [Momordica charantia]	Q9LSB1/0.0/ GUX1_ARATH UDP-glucuronate:xylan alpha-glucuronosyltransferase 1 OS=Arabidopsis thaliana GN=GUX1 PE=2 SV=1	mcha:111005753/0.0/UDP-glucuronate:xylan alpha-glucuronosyltransferase 1; K20890 xylan alpha-glucuronosyltransferase [EC:2.4.1.-]	A0A0A0KJ07/0.0/A0A0A0KJ07_CUCSA Hexosyltransferase OS=Cucumis sativus GN=Csa_6G483470 PE=3 SV=1	PTHR11183/1.6E-304/--	biological_process:GO:0045492//xylan biosynthetic process;GO:0009834//plant-type secondary cell wall biogenesis;cellular_component:GO:0005794//Golgi apparatus;molecular_function:GO:0015020//glucuronosyltransferase activity;
MC01g0713	XP_022132421.1/1.86346e-115/uncharacterized protein LOC111005280 [Momordica charantia]	Q54TY5/3e-31/ RM17_DICDI Probable 39S ribosomal protein L17, mitochondrial OS=Dictyostelium discoideum GN=mrpl17 PE=3 SV=1	mcha:111005280/3e-116/uncharacterized protein LOC111005280; K02879 large subunit ribosomal protein L17	A0A151R8I2/4e-106/A0A151R8I2_CAJCA 50S ribosomal protein L17 OS=Cajanus cajan GN=KK1_039918 PE=3 SV=1	PTHR14413/2.1E-72/--	biological_process:GO:0006412//translation;cellular_component:GO:0005840//ribosome;molecular_function:GO:0003735//structural constituent of ribosome;
MC01g0714	XP_022132364.1/0/uncharacterized protein LOC111005242 [Momordica charantia]	NA	mcha:111005242/0.0/uncharacterized protein LOC111005242; K09903 uridylate kinase [EC:2.7.4.22]	A0A1S3B213/0.0/A0A1S3B213_CUCME uridylate kinase OS=Cucumis melo GN=LOC103485265 PE=3 SV=1	PTHR21499/8.2E-157/--	biological_process:GO:0006221//pyrimidine nucleotide biosynthetic process;cellular_component:GO:0005737//cytoplasm;molecular_function:GO:0033862//UMP kinase activity;
MC01g0715	XP_022133082.1/0/WD repeat-containing protein 44 [Momordica charantia] &gt;XP_022133083.1 WD repeat-containing protein 44 [Momordica charantia] &gt;XP_022133084.1 WD repeat-containing protein 44 [Momordica charantia]	Q6LA54/2e-53/ YF48_SCHPO Uncharacterized WD repeat-containing protein C3H5.08c OS=Schizosaccharomyces pombe (strain 972 / ATCC 24843) GN=SPAC3H5.08c PE=1 SV=2	csv:101207772/0.0/WD repeat-containing protein 44; K20241 WD repeat-containing protein 44	A0A0A0KF80/0.0/A0A0A0KF80_CUCSA Uncharacterized protein OS=Cucumis sativus GN=Csa_6G483500 PE=4 SV=1	PS50082/13.215/Trp-Asp (WD) repeats profile.	NA
MC01g0716	XP_015866463.1/7.1497e-09/PREDICTED: apyrase 2 [Ziziphus jujuba]	NA	zju:107404044/1e-09/apyrase 2; K14641 apyrase [EC:3.6.1.5]	A0A0D6R4B1/2e-06/A0A0D6R4B1_ARACU Uncharacterized protein OS=Araucaria cunninghamii PE=3 SV=1	NA	molecular_function:GO:0016787//hydrolase activity;
MC01g0717	XP_010090879.1/5.71123e-47/U-box domain-containing protein 28 [Morus notabilis] &gt;EXB41004.1 U-box domain-containing protein 28 [Morus notabilis]	Q9FLF4/2e-38/ PUB27_ARATH U-box domain-containing protein 27 OS=Arabidopsis thaliana GN=PUB27 PE=2 SV=1	ats:109787390/3e-16/LOC109787390; U-box domain-containing protein 12-like; K04733 interleukin-1 receptor-associated kinase 4 [EC:2.7.11.1]	W9QLX1/2e-46/W9QLX1_9ROSA RING-type E3 ubiquitin transferase OS=Morus notabilis GN=L484_020739 PE=4 SV=1	PTHR22849/4.2E-55/--	molecular_function:GO:0004842//ubiquitin-protein transferase activity;
MC01g0718	KGN48373.1/1.95525e-18/hypothetical protein Csa_6G484020 [Cucumis sativus]	Q6DUW6/6e-11/ IDL4_ARATH Protein IDA-LIKE 4 OS=Arabidopsis thaliana GN=IDL4 PE=2 SV=1	NA	A0A0A0KFQ3/8e-18/A0A0A0KFQ3_CUCSA Uncharacterized protein OS=Cucumis sativus GN=Csa_6G484020 PE=4 SV=1	PTHR33599/8.1E-16/--	NA
MC01g0719	XP_022132859.1/0/protein TONSOKU isoform X2 [Momordica charantia]	Q6Q4D0/0.0/ TONS_ARATH Protein TONSOKU OS=Arabidopsis thaliana GN=TSK PE=1 SV=2	NA	A0A0A0KHT8/0.0/A0A0A0KHT8_CUCSA Uncharacterized protein OS=Cucumis sativus GN=Csa_6G484520 PE=4 SV=1	PS50005/11.446/TPR repeat profile.	NA
MC01g0720	XP_022133274.1/0/ubiquinol-cytochrome-c reductase complex assembly factor 1 [Momordica charantia]	Q9W6I0/5e-11/ UQCC1_XENLA Ubiquinol-cytochrome-c reductase complex assembly factor 1 OS=Xenopus laevis GN=uqcc1 PE=2 SV=1	mcha:111005901/0.0/ubiquinol-cytochrome-c reductase complex assembly factor 1; K17662 cytochrome b pre-mRNA-processing protein 3	A0A1S3B208/0.0/A0A1S3B208_CUCME ubiquinol-cytochrome-c reductase complex assembly factor 1 OS=Cucumis melo GN=LOC103485259 PE=4 SV=1	PTHR12184/8.1E-79/--	NA
MC01g0721	XP_022133188.1/0/nodulation-signaling pathway 2 protein-like [Momordica charantia]	Q5NE24/6e-62/ NSP2_MEDTR Nodulation-signaling pathway 2 protein OS=Medicago truncatula GN=NSP2 PE=1 SV=1	ppp:PHYPADRAFT_235432/1e-38/GAL1; GAI1-like E3 ubiquitin ligase protein; K14494 DELLA protein	A0A1S3B384/0.0/A0A1S3B384_CUCME nodulation-signaling pathway 2 protein-like OS=Cucumis melo GN=LOC103485258 PE=3 SV=1	PS50985/34.259/GRAS family profile.	biological_process:GO:0006355//regulation of transcription, DNA-templated;GO:0006351//transcription, DNA-templated;
MC01g0722	XP_022132934.1/0/autophagy-related protein 13b [Momordica charantia] &gt;XP_022132935.1 autophagy-related protein 13b [Momordica charantia]	F4J8V5/1e-161/ AT13B_ARATH Autophagy-related protein 13b OS=Arabidopsis thaliana GN=ATG13B PE=2 SV=1	mcha:111005657/0.0/autophagy-related protein 13b; K08331 autophagy-related protein 13	A0A1S3B2G3/0.0/A0A1S3B2G3_CUCME autophagy-related protein 13b isoform X1 OS=Cucumis melo GN=LOC103485257 PE=4 SV=1	PTHR13430/1.7E-145/--	biological_process:GO:0006914//autophagy;cellular_component:GO:1990316//ATG1/UKL1 kinase complex;
MC01g0723	XP_008441014.1/1.89893e-82/PREDICTED: RING-H2 finger protein ATL78 [Cucumis melo]	Q6NQG7/1e-52/ ATL78_ARATH RING-H2 finger protein ATL78 OS=Arabidopsis thaliana GN=ATL78 PE=2 SV=1	cmo:103485255/3e-83/RING-H2 finger protein ATL78; K19040 E3 ubiquitin-protein ligase ATL10/75/76/77/78 [EC:2.3.2.27]	A0A1S3B203/8e-82/A0A1S3B203_CUCME RING-H2 finger protein ATL78 OS=Cucumis melo GN=LOC103485255 PE=4 SV=1	PTHR14155/1.9E-42/--	cellular_component:GO:0016021//integral component of membrane;
MC01g0724	ADP09339.1/1.14978e-159/actin, partial [Jatropha curcas]	P53492/2e-158/ ACT7_ARATH Actin-7 OS=Arabidopsis thaliana GN=ACT7 PE=1 SV=1	pop:POPTR_0019s02630g/8e-159/actin family protein; K10355 actin, other eukaryote	E3UU95/5e-159/E3UU95_JATCU Actin (Fragment) OS=Jatropha curcas PE=2 SV=1	PTHR11937/1.0E-197/--	NA
MC01g0725	AIH15194.1/5.77916e-75/actin 2, partial [Hedychium coronarium]	P24902/9e-75/ ACT_PINCO Actin (Fragment) OS=Pinus contorta PE=3 SV=1	nta:107798343/3e-74/actin-51-like; K10355 actin, other eukaryote	A0A075XDQ7/2e-74/A0A075XDQ7_HEDCO Actin 2 (Fragment) OS=Hedychium coronarium GN=ACT PE=2 SV=1	PTHR11937/3.9E-94/--	NA
MC01g0726	XP_022133031.1/8.95489e-132/uncharacterized protein LOC111005723 [Momordica charantia]	NA	NA	A0A1S3B333/5e-110/A0A1S3B333_CUCME uncharacterized protein LOC103485248 OS=Cucumis melo GN=LOC103485248 PE=4 SV=1	PTHR36363/9.5E-91/--	cellular_component:GO:0016021//integral component of membrane;
MC01g0727	KOM41146.1/5.77264e-13/hypothetical protein LR48_Vigan04g134400 [Vigna angularis]	NA	NA	A0A0L9UEK2/2e-12/A0A0L9UEK2_PHAAN Uncharacterized protein OS=Phaseolus angularis GN=LR48_Vigan04g134400 PE=4 SV=1	NA	NA
MC01g0728	XP_008441002.1/1.1587e-24/PREDICTED: pollen-specific leucine-rich repeat extensin-like protein 1 isoform X1 [Cucumis melo]	NA	NA	A0A1S3B2G7/5e-24/A0A1S3B2G7_CUCME pollen-specific leucine-rich repeat extensin-like protein 1 isoform X1 OS=Cucumis melo GN=LOC103485247 PE=4 SV=1	NA	NA
MC01g0729	XP_022133372.1/0/WD repeat domain-containing protein 83 [Momordica charantia]	Q5BLX8/5e-114/ WDR83_RAT WD repeat domain-containing protein 83 OS=Rattus norvegicus GN=Wdr83 PE=1 SV=1	mcha:111005960/0.0/WD repeat domain-containing protein 83; K13124 mitogen-activated protein kinase organizer 1	A0A1S3B1Y9/0.0/A0A1S3B1Y9_CUCME WD repeat domain-containing protein 83 OS=Cucumis melo GN=LOC103485242 PE=4 SV=1	SM00320/7.7E-8/WD40 repeats	NA
MC01g0730	XP_022132436.1/0/cellulose synthase A catalytic subunit 2 [UDP-forming]-like [Momordica charantia]	Q94JQ6/0.0/ CESA6_ARATH Cellulose synthase A catalytic subunit 6 [UDP-forming] OS=Arabidopsis thaliana GN=CESA6 PE=1 SV=2	mcha:111005294/0.0/cellulose synthase A catalytic subunit 2 [UDP-forming]-like; K10999 cellulose synthase A [EC:2.4.1.12]	A0A1S3B364/0.0/A0A1S3B364_CUCME Cellulose synthase OS=Cucumis melo GN=LOC103485241 PE=3 SV=1	PTHR13301/0.0/--	biological_process:GO:0030244//cellulose biosynthetic process;GO:0071555//cell wall organization;cellular_component:GO:0016021//integral component of membrane;GO:0005886//plasma membrane;molecular_function:GO:0016760//cellulose synthase (UDP-forming) activity;GO:0046872//metal ion binding;
MC01g0731	XP_022133223.1/4.56839e-84/uncharacterized protein LOC111005872 [Momordica charantia]	NA	NA	A0A0A0KFU1/1e-22/A0A0A0KFU1_CUCSA Uncharacterized protein OS=Cucumis sativus GN=Csa_6G486710 PE=4 SV=1	NA	NA
MC01g0732	XP_022132370.1/0/ribonuclease P protein subunit p25-like protein isoform X1 [Momordica charantia]	Q99JH1/9e-20/ RP25L_MOUSE Ribonuclease P protein subunit p25-like protein OS=Mus musculus GN=Rpp25l PE=1 SV=1	egu:105051981/3e-83/ribonuclease P protein subunit p25-like protein; K14525 ribonucleases P/MRP protein subunit RPP25 [EC:3.1.26.5]	A0A0A0KHW5/7e-123/A0A0A0KHW5_CUCSA Uncharacterized protein OS=Cucumis sativus GN=Csa_6G486720 PE=4 SV=1	PTHR13516/1.1E-133/--	molecular_function:GO:0003676//nucleic acid binding;
MC01g0733	XP_022133415.1/0/RNA-binding protein 39 isoform X1 [Momordica charantia]	Q8VH51/6e-80/ RBM39_MOUSE RNA-binding protein 39 OS=Mus musculus GN=Rbm39 PE=1 SV=2	mcha:111005988/0.0/RNA-binding protein 39 isoform X1; K13091 RNA-binding protein 39	A0A1S3B1Y4/0.0/A0A1S3B1Y4_CUCME RNA-binding protein 39 isoform X2 OS=Cucumis melo GN=LOC103485239 PE=4 SV=1	PTHR24012/4.0E-137/--	biological_process:GO:0006397//mRNA processing;cellular_component:GO:0005634//nucleus;molecular_function:GO:0003723//RNA binding;
MC01g0734	XP_022132928.1/0/protein LIKE COV 2-like [Momordica charantia] &gt;XP_022132929.1 protein LIKE COV 2-like [Momordica charantia]	Q9C8C1/3e-146/ LCV2_ARATH Protein LIKE COV 2 OS=Arabidopsis thaliana GN=LCV2 PE=2 SV=1	NA	A0A1S3B317/1e-176/A0A1S3B317_CUCME protein LIKE COV 2 OS=Cucumis melo GN=LOC103485238 PE=4 SV=1	PTHR31876/2.1E-209/--	cellular_component:GO:0005794//Golgi apparatus;GO:0016021//integral component of membrane;
MC01g0735	XP_022132868.1/0/serine/threonine-protein kinase/endoribonuclease IRE1a-like [Momordica charantia]	Q9SJ20/0.0/ RIR1_ARATH Ribonucleoside-diphosphate reductase large subunit OS=Arabidopsis thaliana GN=RNR1 PE=1 SV=1	mcha:111005609/0.0/serine/threonine-protein kinase/endoribonuclease IRE1a-like; K08852 serine/threonine-protein kinase/endoribonuclease IRE1 [EC:2.7.11.1 3.1.26.-]	A0A1S3B2F2/0.0/A0A1S3B2F2_CUCME Ribonucleoside-diphosphate reductase OS=Cucumis melo GN=LOC103485237 PE=3 SV=1	PS51392/39.606/KEN domain profile.	biological_process:GO:0006260//DNA replication;molecular_function:GO:0004748//ribonucleoside-diphosphate reductase activity, thioredoxin disulfide as acceptor;GO:0005524//ATP binding;
MC01g0736	XP_022133307.1/0/pentatricopeptide repeat-containing protein At4g13650 isoform X1 [Momordica charantia]	Q9SVP7/0.0/ PP307_ARATH Pentatricopeptide repeat-containing protein At4g13650 OS=Arabidopsis thaliana GN=PCMP-H42 PE=2 SV=2	han:110868757/2e-150/pentatricopeptide repeat-containing protein At1g20230-like; K17710 pentatricopeptide repeat domain-containing protein 1	A0A1S3B354/0.0/A0A1S3B354_CUCME pentatricopeptide repeat-containing protein At4g13650 OS=Cucumis melo GN=LOC103485233 PE=4 SV=1	PS51375/6.029/Pentatricopeptide (PPR) repeat profile.	molecular_function:GO:0008270//zinc ion binding;
MC01g0737	XP_022132518.1/0/ethylene-responsive transcription factor ABR1-like [Momordica charantia]	P93007/5e-34/ EF112_ARATH Ethylene-responsive transcription factor ERF112 OS=Arabidopsis thaliana GN=ERF112 PE=1 SV=1	han:110868679/7e-30/ethylene-responsive transcription factor RAP2-3-like; K09286 EREBP-like factor	A0A1S3B312/4e-120/A0A1S3B312_CUCME ethylene-responsive transcription factor ABR1 OS=Cucumis melo GN=LOC103485232 PE=4 SV=1	PTHR31190:SF30/9.3E-53/--	biological_process:GO:0006351//transcription, DNA-templated;cellular_component:GO:0005634//nucleus;molecular_function:GO:0003677//DNA binding;GO:0003700//sequence-specific DNA binding transcription factor activity;
MC01g0738	XP_022133276.1/0/26S proteasome non-ATPase regulatory subunit 12 homolog B-like [Momordica charantia]	Q9FIB6/0.0/ PS12A_ARATH 26S proteasome non-ATPase regulatory subunit 12 homolog A OS=Arabidopsis thaliana GN=RPN5A PE=1 SV=1	mcha:111005903/0.0/26S proteasome non-ATPase regulatory subunit 12 homolog B-like; K03035 26S proteasome regulatory subunit N5	A0A1U7Z5Z6/0.0/A0A1U7Z5Z6_NELNU 26S proteasome non-ATPase regulatory subunit 12 homolog A OS=Nelumbo nucifera GN=LOC104589607 PE=4 SV=1	PF01399/8.3E-18/PCI domain	cellular_component:GO:0000502//proteasome complex;
MC01g0739	NA	NA	NA	NA	NA	NA
MC01g0740	XP_022132958.1/0/bifunctional 3-dehydroquinate dehydratase/shikimate dehydrogenase, chloroplastic [Momordica charantia]	Q9SQT8/0.0/ DHQSD_ARATH Bifunctional 3-dehydroquinate dehydratase/shikimate dehydrogenase, chloroplastic OS=Arabidopsis thaliana GN=EMB3004 PE=1 SV=1	mcha:111005674/0.0/bifunctional 3-dehydroquinate dehydratase/shikimate dehydrogenase, chloroplastic; K13832 3-dehydroquinate dehydratase / shikimate dehydrogenase [EC:4.2.1.10 1.1.1.25]	A0A1S3B0X5/0.0/A0A1S3B0X5_CUCME bifunctional 3-dehydroquinate dehydratase/shikimate dehydrogenase, chloroplastic-like OS=Cucumis melo GN=LOC103484671 PE=3 SV=1	PTHR21089:SF12/0.0/--	biological_process:GO:0019632//shikimate metabolic process;GO:0009793//embryo development ending in seed dormancy;cellular_component:GO:0009570//chloroplast stroma;molecular_function:GO:0050661//NADP binding;GO:0003855//3-dehydroquinate dehydratase activity;GO:0004764//shikimate 3-dehydrogenase (NADP+) activity;
[truncated: 25,687 more rows]

## Sheet:  Table S18
Table S18. Gene set and annotation of TR assembly.
Gene ID	Nr	Swissprot	KEGG	TrEMBL	Interpro	GO
MS006648	XP_022159104.1/4.12617e-59/BURP domain-containing protein BNM2A-like [Momordica charantia]	NA	NA	A0A210QBF3/8e-06/A0A210QBF3_MIZYE Salivary glue protein Sgs-4 OS=Mizuhopecten yessoensis GN=KP79_PYT03764 PE=4 SV=1	NA	NA
MS006712	XP_022143616.1/6.55671e-12/uncharacterized protein LOC111013476 [Momordica charantia]	NA	NA	NA	NA	NA
[truncated: 28,825 more rows]

## Sheet:  Table S23
Table S23. Statistics of orthologous gene number of M. charantia and other eight plant species.
[truncated: 22,508 more rows]

[truncated: 20 more sheets: Table S24, Table S25, Table S26,  Table S27, Table S28,  Table S29,  Table S30,  Table S31,  Table S32,  Table S33,  Table S34, Table S35, Table S36,  Table S39, Table S40, Table S41, Table S42, Table S43,  Table S44, Table S45]
